# Supplementary material for: 5’isomiR-183-5p|+2 elicits tumor suppressor activity in a negative feedback loop with E2F1
Source: J Exp Clin Cancer Res. 2022 Jun 2;41:190. doi: 10.1186/s13046-022-02380-8 (PMC9161486; doi:10.1186/s13046-022-02380-8)
Supplement: Supplementary file 2 — Additional file 2 : Supplementary Table 1. miRNA mimics and siRNAs. Supplementary Table 2. Cloning Primers. Supplementary Table 3. qPCR Primers and Probes. Supplementary Table 4. Antibodies. Supplementary Table 5. Luciferase Assay Buffers. Supplementary Table 6. isomiR Differential Expression Analysis. Supplementary Table 7. pre-miR-183 overexpression levels in stable cell lines. Supplementary Table 8. Statistical Analysis of Fig. 3d-f. Supplementary Table 9. MassSpec Raw Data (LFQ, non-imputed). Supplementary Table 10. MassSpec ranked expression files used for GSEA. Supplementary Table 11. GSEA results comparing protein expression between isomiRs and controls and using the MSigDB Hallmark gene set collection. Supplementary Table 12. Z-scores of LFQ intensities for the E2F1 targets (heatmap, Fig. 4c). Supplementary Table 13. Results of Fisher's exact test. Supplementary Table 14. Target Prediction results. Supplementary Table 15. TCGA-BRCA and METABRIC mRNA and miRNA expression data and activation scores for selected genes and miRs. Supplementary Table 16. GSEA results comparing gene expression from TCGA and METABRIC patient data based on expression of isomiRs of miR-183-5p of miR-183-5p in METABRIC. [file 13046_2022_2380_MOESM2_ESM.xlsx]

## Sheet: List of Tables
List of Tables
Table 1: miRNA mimics and siRNAs
Table 2: Cloning Primers used in this study
Table 3: qPCR Primers and Probes
Table 4: Antibodies
Table 5: Luciferase Assay Buffers
Table 6: isomiR Differential Expression Analysis
Table 7: pre-miR-183 overexpression levels in stable cell lines (miScript miRNA qPCR)
Table 8: Statistical analyses of Figure 3d-f
Table 9: MassSpec Raw Data (LFQ, non-imputed)
Table 10: MassSpec ranked expression files used for GSEA
Table 11: Results GSEA MassSpec Hallmark Genesets
Table 12: Z-scores of LFQ intensities for the E2F1 targets (heatmap, Figure 4c)
Table 13: Results of Fisher's exact test
Table 14: Target Prediction results
Table 15: TCGA-BRCA and METABRIC mRNA and miRNA expression data and activation scores
Table 16: GSEA results TCGA and METABRIC using Hallmark Genesets

## Sheet: Table 1
miRNA mimics and siRNAs
Name	Annotation	Product ID	Sequence (5'->3')
ON-TARGETplus non-targeting Pool	siControl	D-001810-10	UGGUUUACAUGUCGACUAA
			UGGUUUACAUGUUGUGUGA
			UGGUUUACAUGUUUUCUGA
			UGGUUUACAUGUUUUCCUA
ON-TARGETplus Set of 4 Upgrade siRNA E2F1	siE2F1	J-003259-09	UCGGAGAACUUUCAGAUCU
		J-003259-10	GAGAAGUCACGCUAUGAGA
		J-003259-11	GAGCAGAUGGUUAUGGUGA
		J-003259-12	GAACAGGGCCACUGACUCU
AllStars Negative Control siRNA	siCtrl	1027280	-----
Syn-hsa-miR-183-5p	hsa-miR-183-5p|0	MSY0000261	UAUGGCACUGGUAGAAUUCACU
Syn-cgr-miR-183	hsa-miR-183-5p|+1	MSY0023806	AUGGCACUGGUAGAAUUCACUU
Hsa-miR-183-5p-2 (custom)	hsa-miR-183-5p|+2	MIM0365282	UGGCACUGGUAGAAUUCACU

## Sheet: Table 2
Cloning Primers
Name	Sequence (5'->3')
mimic ctrl1_fwd	ATACTCGAGAAGGTATATTGCTGTTGACAGTGAGCGGATCAAAGATTCGTCGATCCGCTCATTCTGCCGGTTGTTATGCTATTATCAGATTAAGCATCACAACCTCCTAGAAAGA
mimic ctrl1_rev	TTAGAATTCTAGCCCCTTGAAGTCCGAGGCAGTAGGCAAGTTTTAAAATCGATCTACTCTTTCTAGGAGGTTGTGATGCTTAATCTGATAATAGCATAACAACCGGCAGAATGAG
mimic ctrl2_fwd	ATACTCGAGAAGGTATATTGCTGTTGACAGTGAGCGGCGACAGATGCAATTTTTGTACTACACAAAAGTACTGGTCATTTAAGTTGAGGCTCAGCACTTTTGTGGTGTGCAAAAA
mimic ctrl2_rev	TTAGAATTCTAGCCCCTTGAAGTCCGAGGCAGTAGGCAGATAAAAGCAACTTGCCATTTTTGCACACCACAAAAGTGCTGAGCCTCAACTTAAATGACCAGTACTTTTGTGTAGT
miR-183_fwd	ATACTCGAGAAGGTATATTGCTGTTGACAGTGAGCGCCGCAGAGTGTGACTCCTGTTCTGTGTATGGCACTGGTAGAATTCACTGTGAACAGTCTCAGTCAGTGAATTACCGAAG
miR-183_rev	TTAGAATTCTAGCCCCTTGAAGTCCGAGGCAGTAGGCTCGTGGATCTGTCTCTGCTCTGTTTATGGCCCTTCGGTAATTCACTGACTGAGACTGTTCACAGTGAATTCTACCAGT
E2F1_UTR_fwd_Xho	CTCGAGGACCAGGGTTTCCAGAGATG
E2F1_UTR_rev_NotI	GCGGCCGCCTGGATCTGCTTTTGAGTTAGG
E2F1_UTR_183_mut_F	CCACAAGGCCCAGGGCACACGCTGCTCCCAGAATCTGGTG
E2F1_UTR_183_mut_R	CACCAGATTCTGGGAGCAGCGTGTGCCCTGGGCCTTGTGG

## Sheet: Table 3
qPCR Primers and Probes
Gene	Left Primer	Right Primer	UPL-Probe
GAPDH	AGCCACATCGCTCAGACAC	GCCCAATACGACCAAATCC	#60
PUM1	TCACATGGATCCTCTTCAAGC	CCTGGAGCAGCAGAGATGTAT	#86
ACTB	CCAACCGCGAGAAGATGA	CCAGAGGCGTACAGGGATAG	#64
E2F1	TCCAAGAACCACATCCAGTG	CTGGGTCAACCCCTCAAG	#5
pri-miR-183	TCCTCAGCACAGACCGA	GAACAGCAGGTCCAGCAT	-----

## Sheet: Table 4
Antibodies
Detected Protein	Product ID	Host/Clonality	Company
GAPDH	GTX627408	Mouse Monoclonal	GeneTex
E2F-1	CST3742	Rabbit Polyclonal	Cell Signaling
DyLight 680_Rabbit	35568	Goat/IgG/Polyclonal	Invitrogen
DyLight 800_Mouse	SA5-35521	Goat/IgG/Polyclonal	Invitrogen

## Sheet: Table 5
Luciferase Assay Buffers
Name	Composition
Lysis Buffer	25mM TrisP04, pH 7.8
	1mM CDTA, pH7.8
	10% Glycerol
	1% Triton-X100
	ad 1L ddH2O, add 10µl 0.2M DTT/ml
Firefly Luciferase Reagent (5 ml)	400µl 500mM Tricine (40mM)
	100µl 100mM ATP (2mM)
	500µl 100mM MgSO4 (10mM)
	5µl 500mM EDTA (0.5mM)
	250µl 200mM DTT (10mM)
	250µl 20mM Coenzyme A (1mM)
	200µl 25mM D-Luciferin (1mM)
	3291µl ddH2O
Renilla Luciferase Reagent (5ml)	250µl 200nM DTT
	80µl 500nM EDTA
	50µl 5mM Coelenterazine
	4620µl ddH2O

## Sheet: Table 6
isomiR Differential Expression Analysis between TCGA-BRCA tumour and normal sample miRNAs
miRNA	expression_normal	expression_tumor	fold_change	padj	exprs_diff
hsa-miR-210-3p|0|	103.592	675.479	2.705	2.75564e-64	significant up
hsa-miR-183-5p|2|	20.3562	121.313	2.5752	1.08748e-65	significant up
hsa-miR-183-5p|1|	1514.7	7637.05	2.33398	1.3121e-79	significant up
hsa-miR-1307-5p|0|	60.4449	298.466	2.30387	6.96797e-61	significant up
hsa-miR-200c-3p|-1|	13.9568	60.4214	2.11409	2.9588e-42	significant up
hsa-miR-375-3p|-1|	82.7048	347.72	2.07188	5.07082e-31	significant up
hsa-miR-21-5p|3|	14.8284	60.5672	2.03017	1.09316e-62	significant up
hsa-miR-375-3p|1|	171.579	700.095	2.02867	5.55513e-30	significant up
hsa-miR-183-5p|0|	2443.94	9955.21	2.02624	2.75564e-64	significant up
hsa-miR-96-5p|0|	10.5323	42.6747	2.01856	1.31406e-36	significant up
hsa-miR-182-5p|1|	23.1101	92.8391	2.00621	6.96797e-61	significant up
hsa-miR-183-5p|-2|	13.095	51.6319	1.97924	1.54739e-51	not significant
hsa-miR-375-3p|0|	5548.93	21045.8	1.92325	4.1007e-31	not significant
hsa-miR-21-5p|2|	18.349	67.5691	1.88066	2.75433e-58	not significant
hsa-miR-203b-3p|0|	17.9537	65.3329	1.86353	9.32292e-16	not significant
hsa-miR-196a-5p|0|	238.18	858.644	1.85001	1.25813e-25	not significant
hsa-miR-141-3p|0|	356.614	1203.39	1.75468	3.61846e-38	not significant
hsa-miR-182-5p|0|	12084.3	39938.1	1.72463	6.38378e-54	not significant
hsa-miR-429|0|	39.5187	130.315	1.7214	1.74612e-31	not significant
hsa-miR-21-5p|-1|	73.534	240.452	1.70927	3.61187e-50	not significant
hsa-miR-3065-3p|0|	19.2503	56.2041	1.54579	2.2187e-24	not significant
hsa-miR-200a-5p|0|	237.781	685.094	1.52667	3.4073e-32	not significant
hsa-miR-200a-5p|1|	10.242	28.3889	1.47083	2.30651e-13	not significant
hsa-miR-21-5p|1|	70.1404	193.886	1.46689	3.07407e-50	not significant
hsa-miR-200c-5p|0|	17.9107	48.6426	1.4414	1.23259e-31	not significant
hsa-miR-141-5p|0|	294.539	793.418	1.42962	7.01496e-30	not significant
hsa-miR-200a-3p|0|	119.002	318.056	1.4183	1.8513e-21	not significant
hsa-miR-21-3p|0|	943.828	2478.56	1.39291	1.81947e-38	not significant
hsa-miR-92b-3p|0|	48.7758	128.036	1.39232	3.05421e-45	not significant
hsa-miR-342-3p|2|	11.5774	29.8709	1.36743	3.25645e-34	not significant
hsa-miR-181b-3p|0|	11.0622	27.9477	1.33709	2.60166e-10	not significant
hsa-miR-103a-3p|2|	160.186	403.304	1.33212	3.37577e-64	not significant
hsa-miR-93-5p|3|	18.0456	45.1471	1.32299	1.98448e-26	not significant
hsa-miR-342-3p|0|	167.538	418.28	1.31998	8.16218e-38	not significant
hsa-miR-151a-5p|-1|	11.7052	28.1354	1.26524	5.90408e-23	not significant
hsa-miR-203a-3p|0|	1947.81	4636.38	1.25114	3.36465e-07	not significant
hsa-miR-200c-3p|0|	5255.8	12492.2	1.24904	1.66428e-38	not significant
hsa-miR-9-5p|0|	1255.3	2980.64	1.24759	3.31671e-05	not significant
hsa-miR-192-5p|1|	91.4931	216.971	1.24577	3.70156e-27	not significant
hsa-miR-21-5p|0|	103532	244083	1.23729	1.01817e-38	not significant
hsa-miR-203a-3p|1|	1110.5	2601.71	1.22825	4.04566e-06	not significant
hsa-miR-200b-5p|0|	9.63746	22.2278	1.20564	2.84501e-24	not significant
hsa-miR-142-3p|0|	197.063	452.156	1.19816	1.13558e-13	not significant
hsa-miR-200b-3p|0|	323.528	726.882	1.16783	1.2615e-22	not significant
hsa-miR-345-5p|0|	11.1984	24.9477	1.15562	1.95238e-18	not significant
hsa-miR-30a-3p|2|	31.1229	67.6431	1.11997	1.25373e-09	not significant
hsa-miR-331-3p|0|	13.7964	29.8662	1.11422	9.65192e-40	not significant
hsa-miR-191-5p|1|	9.2752	19.9151	1.10241	7.96991e-24	not significant
hsa-miR-425-5p|0|	96.9853	207.524	1.09744	5.62145e-22	not significant
hsa-miR-149-5p|0|	79.3148	169.164	1.09276	2.67394e-15	not significant
hsa-miR-142-3p|1|	1030.69	2123.95	1.04313	7.2792e-09	not significant
hsa-miR-148b-3p|0|	96.8644	199.002	1.03874	1.96946e-46	not significant
hsa-miR-192-5p|0|	149.357	304.425	1.02732	5.97227e-18	not significant
hsa-miR-181c-3p|1|	26.3915	53.7748	1.02686	4.91927e-29	not significant
hsa-miR-20b-5p|0|	17.9688	36.4397	1.02002	6.93166e-08	not significant
hsa-miR-1307-3p|1|	207.14	417.167	1.01002	6.10068e-36	not significant
hsa-miR-15b-3p|0|	19.841	38.9584	0.973451	1.86972e-07	not significant
hsa-miR-142-5p|0|	21.1869	40.8315	0.946513	1.86262e-05	not significant
hsa-miR-191-5p|0|	543.838	1043.3	0.939904	2.57754e-25	not significant
hsa-miR-148a-3p|1|	71.3135	135.033	0.921064	2.88152e-07	not significant
hsa-miR-17-5p|0|	231.61	438.158	0.919753	2.13488e-17	not significant
hsa-miR-93-5p|0|	2788.17	5088.3	0.867868	1.31521e-27	not significant
hsa-miR-7-1-3p|0|	15.9933	28.9049	0.853846	3.53056e-14	not significant
hsa-miR-106b-5p|0|	139.892	251.943	0.848782	1.29252e-19	not significant
hsa-miR-17-3p|1|	17.8441	31.9644	0.841019	3.48393e-14	not significant
hsa-miR-19a-3p|0|	15.0216	26.8955	0.840325	3.79036e-13	not significant
hsa-miR-455-3p|0|	132.858	237.44	0.837676	0.000181994	not significant
hsa-miR-151a-3p|-2|	174.803	306.724	0.811213	2.05618e-44	not significant
hsa-miR-155-5p|0|	214.736	373.04	0.796769	2.39765e-10	not significant
hsa-miR-99b-3p|0|	46.4526	80.2854	0.789378	9.50904e-22	not significant
hsa-miR-330-5p|0|	17.4656	30.1704	0.788618	1.42514e-32	not significant
hsa-miR-32-5p|0|	15.3588	26.4832	0.786013	5.27966e-14	not significant
hsa-miR-181b-5p|0|	192.755	331.256	0.781176	5.22466e-15	not significant
hsa-miR-1307-3p|0|	341.345	586.379	0.780602	6.2277e-27	not significant
hsa-miR-181d-5p|0|	15.712	26.4834	0.75322	1.09737e-11	not significant
hsa-let-7g-3p|0|	22.3933	37.4921	0.743517	4.7714e-09	not significant
hsa-miR-99b-5p|1|	83.6478	138.496	0.727442	2.90857e-23	not significant
hsa-miR-151a-3p|-1|	19.4121	31.9259	0.717769	2.17849e-33	not significant
hsa-miR-103a-3p|1|	35.9467	58.1329	0.693496	6.82303e-24	not significant
hsa-miR-15b-5p|0|	119.821	193.256	0.689639	4.67004e-15	not significant
hsa-miR-484|0|	57.1222	91.6844	0.682624	4.50593e-17	not significant
hsa-miR-29b-3p|0|	288.849	460.746	0.673655	4.83514e-17	not significant
hsa-miR-181b-5p|1|	13.0851	20.861	0.672888	7.17474e-08	not significant
hsa-miR-128-3p|0|	80.9829	128.405	0.665012	6.92366e-15	not significant
hsa-miR-93-5p|1|	19.6991	30.8314	0.646274	5.87082e-16	not significant
hsa-miR-148a-3p|0|	33797	51976.5	0.620966	4.93444e-12	not significant
hsa-miR-10a-5p|2|	73.775	111.988	0.60214	8.45668e-05	not significant
hsa-miR-324-5p|0|	17.1696	25.8926	0.592681	3.60179e-09	not significant
hsa-miR-10a-5p|-1|	211.187	317.859	0.589867	8.24791e-06	not significant
hsa-miR-629-5p|0|	81.6051	122.802	0.589608	3.24298e-19	not significant
hsa-miR-99b-5p|0|	27132.8	40809	0.588849	1.07055e-20	not significant
hsa-miR-181a-3p|0|	172	256.934	0.578988	4.01612e-11	not significant
hsa-miR-98-5p|0|	39.4831	58.5523	0.568492	9.78272e-24	not significant
hsa-miR-423-3p|0|	60.2542	84.956	0.495654	3.58888e-08	not significant
hsa-miR-15a-5p|0|	98.2462	138.391	0.494282	1.6518e-13	not significant
hsa-miR-107|0|	40.2028	56.5411	0.492003	7.63049e-12	not significant
hsa-miR-16-5p|0|	443.234	620.794	0.486045	5.47314e-09	not significant
hsa-miR-151a-5p|0|	46.4223	63.7846	0.458388	9.73125e-14	not significant
hsa-miR-181a-5p|1|	33.1688	45.2072	0.446724	4.73996e-05	not significant
hsa-miR-20a-5p|0|	166.619	226.66	0.443976	1.13826e-07	not significant
hsa-miR-744-5p|0|	18.9507	25.6016	0.433984	2.92731e-07	not significant
hsa-miR-708-5p|0|	32.5231	43.8167	0.430019	0.00609955	not significant
hsa-let-7d-5p|0|	163.391	218.107	0.416707	1.87821e-10	not significant
hsa-miR-142-5p|-2|	26.2229	35.0019	0.416606	0.0111259	not significant
hsa-miR-103a-3p|0|	14376.3	19133.5	0.412411	4.48791e-19	not significant
hsa-let-7a-5p|3|	23.0547	30.6289	0.409836	0.00453635	not significant
hsa-let-7a-3p|0|	30.1935	39.9516	0.404012	1.01643e-08	not significant
hsa-miR-17-3p|0|	129.808	170.988	0.397513	5.32418e-08	not significant
hsa-miR-29c-5p|2|	20.063	26.3707	0.394397	0.00012724	not significant
hsa-miR-181c-5p|0|	36.3615	47.6846	0.39111	1.1441e-05	not significant
hsa-miR-151a-3p|0|	1386.77	1798.63	0.375171	2.56723e-17	not significant
hsa-miR-425-5p|1|	120.433	156.182	0.374992	0.00865844	not significant
hsa-miR-589-5p|0|	49.5571	63.9614	0.36811	3.58888e-08	not significant
hsa-miR-148a-5p|0|	26.1243	33.5393	0.360461	1.17e-05	not significant
hsa-miR-29b-2-5p|0|	44.5734	56.9936	0.354616	3.50485e-05	not significant
hsa-miR-194-5p|0|	146.553	186.087	0.344554	7.26419e-05	not significant
hsa-miR-25-3p|1|	20.1762	25.5329	0.339704	4.33123e-05	not significant
hsa-miR-106b-3p|0|	245.019	309.887	0.338846	7.86518e-07	not significant
hsa-miR-193b-3p|0|	94.3771	117.921	0.321311	0.00175881	not significant
hsa-miR-582-3p|0|	117.064	146.115	0.319806	0.00603702	not significant
hsa-miR-181a-5p|0|	1179.69	1472.17	0.319533	0.000272388	not significant
hsa-miR-338-3p|0|	277.79	345.408	0.314305	0.00802198	not significant
hsa-miR-30e-5p|1|	965.296	1193.13	0.305705	0.000360587	not significant
hsa-miR-27a-3p|0|	829.495	1023.84	0.30369	1.21831e-06	not significant
hsa-miR-19b-3p|0|	108.59	133.268	0.295438	0.000676241	not significant
hsa-miR-4662a-5p|0|	26.7716	32.6365	0.285781	0.0097628	not significant
hsa-miR-181a-2-3p|-1|	17.8503	21.3655	0.259336	0.000456839	not significant
hsa-miR-320a-3p|1|	43.5453	51.5015	0.242096	0.000149351	not significant
hsa-miR-185-5p|0|	48.0041	56.5249	0.23573	0.00353599	not significant
hsa-miR-625-3p|0|	202.187	237.426	0.23179	0.000861411	not significant
hsa-let-7e-5p|0|	959.782	1121.74	0.224957	0.000229718	not significant
hsa-miR-652-3p|0|	28.3216	33.0668	0.223482	0.2387	not significant
hsa-miR-501-3p|0|	35.6063	41.4474	0.219147	0.030866	not significant
hsa-miR-22-5p|0|	23.3006	27.0058	0.212903	0.035739	not significant
hsa-miR-339-5p|0|	38.4417	44.2217	0.202082	0.0526693	not significant
hsa-miR-708-3p|1|	40.6368	46.3501	0.189786	0.239211	not significant
hsa-miR-30e-5p|0|	4307.35	4901.26	0.186354	0.0168728	not significant
hsa-miR-22-3p|2|	79.53	90.436	0.185399	0.0510386	not significant
hsa-miR-24-2-5p|-1|	25.462	28.8058	0.178011	0.0472616	not significant
hsa-miR-708-3p|0|	27.8029	31.1735	0.165083	0.234555	not significant
hsa-miR-450b-5p|0|	17.26	19.1909	0.152989	0.234555	not significant
hsa-let-7a-5p|1|	23.1846	25.7675	0.152384	0.170093	not significant
hsa-miR-196b-5p|0|	296.917	328.424	0.145499	0.46789	not significant
hsa-let-7a-5p|-1|	71.9408	79.4788	0.143758	0.00640461	not significant
hsa-miR-29b-3p|-1|	78.8918	86.4752	0.13241	0.196216	not significant
hsa-miR-199b-3p|1|	663.189	724.828	0.12822	0.133706	not significant
hsa-miR-199a-3p|1|	665.494	725.842	0.12523	0.142577	not significant
hsa-miR-146a-5p|0|	123.364	132.88	0.1072	0.442189	not significant
hsa-miR-500a-3p|0|	196.597	211.051	0.102349	0.230192	not significant
hsa-miR-23a-3p|1|	171.564	182.487	0.0890516	0.201621	not significant
hsa-miR-34a-5p|0|	131.898	137.548	0.060509	0.384859	not significant
hsa-miR-1287-5p|0|	29.865	31.0546	0.0563526	0.584617	not significant
hsa-let-7g-5p|0|	502.462	521.986	0.054997	0.317922	not significant
hsa-miR-222-3p|0|	41.2635	42.69	0.04903	0.687881	not significant
hsa-miR-24-3p|0|	1216.72	1256.73	0.0466737	0.510052	not significant
hsa-miR-660-5p|0|	31.5502	32.4893	0.0423161	0.659976	not significant
hsa-miR-30a-5p|0|	50063.2	51551.8	0.0422713	0.584617	not significant
hsa-miR-25-3p|0|	9600.58	9869.04	0.0397887	0.536559	not significant
hsa-miR-532-3p|0|	27.2221	27.9123	0.0361232	0.772324	not significant
hsa-miR-23b-3p|1|	100.395	102.838	0.0346914	0.772324	not significant
hsa-miR-146b-5p|0|	528.352	540.679	0.0332741	0.756813	not significant
hsa-miR-374a-3p|0|	686.251	698.185	0.0248739	0.73103	not significant
hsa-miR-199b-3p|0|	2453.94	2483.75	0.0174192	0.81739	not significant
hsa-miR-101-3p|-1|	3156.04	3192.68	0.0166561	0.757394	not significant
hsa-miR-424-5p|0|	140.533	141.845	0.0134099	0.935501	not significant
hsa-miR-199a-3p|0|	2468.31	2491.02	0.013209	0.861898	not significant
hsa-miR-532-5p|0|	626.655	632.156	0.0126092	0.880621	not significant
hsa-miR-664a-3p|0|	36.7364	36.9668	0.00902174	0.905485	not significant
hsa-miR-23a-3p|0|	2897.19	2913.55	0.00812657	0.880621	not significant
hsa-miR-10a-5p|1|	6610.72	6624.09	0.00291593	0.975615	not significant
hsa-miR-181a-2-3p|0|	718.417	716.757	-0.00333735	0.966202	not significant
hsa-let-7d-3p|0|	304.426	303.444	-0.00466016	0.958443	not significant
hsa-miR-30a-5p|1|	272.132	267.826	-0.0230138	0.808904	not significant
hsa-miR-542-3p|-1|	73.1745	71.9447	-0.0244515	0.861898	not significant
hsa-miR-28-3p|1|	198.533	195.131	-0.024934	0.628439	not significant
hsa-miR-10a-5p|0|	27866.1	27081.6	-0.0411961	0.687881	not significant
hsa-miR-186-5p|0|	309.423	299.751	-0.0458162	0.507489	not significant
hsa-miR-874-3p|0|	28.5523	27.6437	-0.0466561	0.602462	not significant
hsa-miR-423-5p|0|	50.995	49.291	-0.0490326	0.512251	not significant
hsa-miR-30c-5p|0|	899.172	867.639	-0.0515028	0.365591	not significant
hsa-miR-92a-3p|0|	9068.32	8723.81	-0.0558775	0.527192	not significant
hsa-miR-29c-3p|0|	1875.04	1799.92	-0.0589846	0.467542	not significant
hsa-miR-361-3p|0|	118.131	112.878	-0.0656254	0.304356	not significant
hsa-miR-28-5p|0|	93.7878	88.6604	-0.0811105	0.091699	not significant
hsa-miR-2355-5p|0|	47.6044	44.8417	-0.0862522	0.356751	not significant
hsa-miR-214-5p|0|	24.995	23.5297	-0.0871583	0.454026	not significant
hsa-miR-26b-3p|0|	28.5057	26.7356	-0.0924859	0.35308	not significant
hsa-miR-27b-3p|0|	634.559	592.189	-0.0996966	0.242782	not significant
hsa-miR-26b-5p|0|	746.993	694.95	-0.104186	0.116061	not significant
hsa-let-7f-5p|0|	6737.7	6236.56	-0.111506	0.0529587	not significant
hsa-miR-197-3p|0|	354.803	325.607	-0.123889	0.225333	not significant
hsa-miR-30d-5p|0|	8447.61	7729.08	-0.128247	0.0742759	not significant
hsa-miR-361-5p|0|	207.543	186.956	-0.150709	7.06582e-05	not significant
hsa-miR-127-5p|0|	300.156	267.802	-0.164547	0.304356	not significant
hsa-miR-30a-3p|1|	3374.07	2973.73	-0.182216	0.0466722	not significant
hsa-miR-28-3p|2|	47.7733	41.9895	-0.186177	0.00355187	not significant
hsa-miR-30b-5p|0|	589.315	513.587	-0.19843	0.0246763	not significant
hsa-miR-199a-5p|0|	1531.65	1331.36	-0.202183	0.0150347	not significant
hsa-miR-30e-3p|1|	104.95	89.9641	-0.222283	0.000229718	not significant
hsa-miR-152-3p|0|	273.894	234.449	-0.224339	0.000357912	not significant
hsa-miR-92a-3p|1|	139.4	119.031	-0.227893	0.010644	not significant
hsa-miR-542-3p|0|	207.655	177.283	-0.228136	0.0498276	not significant
hsa-let-7b-3p|0|	53.5781	45.4524	-0.237289	0.00173492	not significant
hsa-let-7b-5p|0|	30864.4	26012.3	-0.24675	5.72007e-05	not significant
hsa-let-7a-5p|0|	36903.2	31049.3	-0.249186	4.26138e-07	not significant
hsa-miR-23b-3p|0|	623.073	521.977	-0.255415	0.00100777	not significant
hsa-miR-150-5p|0|	962.684	796.916	-0.272634	0.201621	not significant
hsa-miR-320a-3p|0|	548.932	450.48	-0.285165	2.13316e-05	not significant
hsa-miR-221-3p|0|	114.86	93.6015	-0.295269	0.000217095	not significant
hsa-miR-125a-5p|0|	1019.21	827.524	-0.300579	0.00012921	not significant
hsa-miR-374a-5p|0|	35.8384	28.9425	-0.308319	1.45223e-06	not significant
hsa-miR-199b-3p|-1|	807.582	645.749	-0.322636	5.40426e-06	not significant
hsa-miR-199a-3p|-1|	808.32	646.315	-0.322689	5.40426e-06	not significant
hsa-miR-574-3p|0|	126.493	99.0791	-0.35241	5.9357e-05	not significant
hsa-let-7i-5p|0|	516.454	400.258	-0.367711	2.05518e-13	not significant
hsa-miR-29a-3p|-1|	1220.8	940.399	-0.376484	9.47067e-11	not significant
hsa-miR-22-3p|1|	3786.47	2899.77	-0.384916	1.62213e-05	not significant
hsa-miR-22-3p|-1|	43.8919	33.4768	-0.390793	1.58525e-07	not significant
hsa-miR-30c-2-3p|0|	85.5032	64.9831	-0.395913	9.91274e-07	not significant
hsa-miR-374b-5p|0|	70.6805	53.0966	-0.412693	5.82046e-10	not significant
hsa-miR-136-5p|0|	31.795	23.722	-0.422574	0.0621359	not significant
hsa-miR-22-3p|0|	85098.1	63396.4	-0.424726	6.26147e-09	not significant
hsa-miR-30a-3p|0|	15174.9	11304.9	-0.424738	6.99596e-06	not significant
hsa-miR-101-3p|0|	9334.61	6837.89	-0.449038	6.32869e-08	not significant
hsa-miR-328-3p|0|	62.3076	44.7249	-0.478329	1.93402e-05	not significant
hsa-miR-146b-3p|-1|	32.721	23.4369	-0.481435	2.52505e-05	not significant
hsa-miR-126-3p|-1|	85.1127	60.7679	-0.486064	2.1888e-07	not significant
hsa-miR-140-5p|0|	53.2587	37.8553	-0.492523	2.95508e-08	not significant
hsa-miR-30e-3p|0|	7686.33	5375.91	-0.515784	3.12166e-20	not significant
hsa-miR-132-3p|0|	94.0159	64.9475	-0.533632	0.00297088	not significant
hsa-miR-126-3p|0|	3759.11	2558.58	-0.555047	3.54183e-08	not significant
hsa-miR-143-5p|0|	85.6097	57.9662	-0.562563	9.67468e-05	not significant
hsa-miR-26a-5p|0|	2409.38	1628.42	-0.565192	3.57701e-19	not significant
hsa-let-7i-3p|0|	116.216	78.2848	-0.570008	1.03555e-08	not significant
hsa-miR-134-5p|0|	567.161	371.437	-0.610639	2.65113e-06	not significant
hsa-miR-146b-3p|0|	93.0351	60.9231	-0.610786	3.57084e-08	not significant
hsa-miR-28-3p|0|	5619.67	3675.84	-0.612413	1.59296e-24	not significant
hsa-miR-130a-3p|0|	111.524	69.1557	-0.689436	3.50932e-11	not significant
hsa-miR-150-5p|-2|	65.8665	39.0926	-0.752649	6.15814e-06	not significant
hsa-miR-29a-3p|0|	5872.08	3394.52	-0.790663	1.27212e-16	not significant
hsa-miR-126-5p|0|	365.064	209.549	-0.800863	4.56167e-16	not significant
hsa-miR-193a-5p|0|	786.903	419.577	-0.907249	7.51153e-12	not significant
hsa-miR-223-3p|0|	195.229	100.304	-0.960785	1.05783e-09	not significant
hsa-miR-127-3p|0|	995.549	504.944	-0.979368	4.02326e-17	not significant
hsa-miR-140-3p|2|	60.6597	30.4426	-0.994647	3.93558e-27	not significant
hsa-miR-143-3p|3|	106.642	52.6987	-1.01693	1.31487e-06	not significant
hsa-miR-205-5p|0|	4727.81	2321.15	-1.02633	2.16111e-06	not significant
hsa-miR-365b-3p|0|	194.924	95.1419	-1.03476	4.22441e-11	not significant
hsa-miR-365a-3p|0|	194.919	95.1371	-1.03479	4.22441e-11	not significant
hsa-miR-218-5p|0|	71.1791	34.7343	-1.03509	1.28724e-23	not significant
hsa-miR-497-5p|0|	52.1671	25.3831	-1.03928	9.14604e-18	not significant
hsa-miR-126-3p|1|	676.492	319.661	-1.08153	3.06097e-18	not significant
hsa-miR-199b-5p|0|	495.514	233.076	-1.08813	5.48159e-21	not significant
hsa-miR-379-5p|0|	1501.57	659.758	-1.18647	1.35802e-20	not significant
hsa-miR-140-3p|0|	541.355	234.996	-1.20394	3.6151e-29	not significant
hsa-miR-143-3p|0|	77891.7	33497.2	-1.21743	2.5061e-21	not significant
hsa-miR-381-3p|0|	66.3944	28.2215	-1.23426	1.45054e-13	not significant
hsa-let-7c-3p|0|	63.1839	26.8054	-1.23703	5.6261e-14	not significant
hsa-miR-584-5p|0|	104.716	43.575	-1.26491	2.7292e-08	not significant
hsa-miR-143-3p|-1|	696.907	288.484	-1.27248	5.40319e-17	not significant
hsa-miR-675-3p|0|	98.1479	40.1974	-1.28786	0.030866	not significant
hsa-miR-100-5p|1|	102.112	40.4263	-1.33679	1.11282e-20	not significant
hsa-miR-195-5p|0|	100.944	38.873	-1.37671	2.2187e-24	not significant
hsa-miR-10b-5p|2|	141.81	54.0526	-1.39152	2.72919e-25	not significant
hsa-miR-140-3p|1|	853.283	310.305	-1.45934	1.46547e-26	not significant
hsa-miR-335-3p|0|	186.136	67.1104	-1.47175	8.36797e-09	not significant
hsa-miR-378a-3p|1|	80.438	28.9875	-1.47245	8.09468e-06	not significant
hsa-let-7c-5p|-1|	72.7531	25.8569	-1.49246	8.75135e-34	not significant
hsa-miR-10b-5p|1|	18911.5	6584.92	-1.52202	4.34543e-34	not significant
hsa-miR-10b-5p|0|	183977	60597.2	-1.6022	1.43554e-34	not significant
hsa-miR-125b-5p|0|	2000.84	647.576	-1.62748	2.33122e-26	not significant
hsa-miR-100-5p|0|	8789.85	2781.55	-1.65995	3.4073e-32	not significant
hsa-let-7c-5p|0|	6855.15	2136.44	-1.68198	5.34331e-39	not significant
hsa-miR-378a-3p|0|	675.422	191.394	-1.81925	8.2926e-10	not significant
hsa-miR-337-3p|0|	78.709	21.8095	-1.85157	1.05462e-14	not significant
hsa-miR-99a-5p|0|	2310.84	618.996	-1.90042	6.77652e-35	not significant
hsa-miR-378a-5p|0|	164.53	39.2765	-2.06662	3.42982e-12	significant down
hsa-miR-145-5p|0|	5051.04	1179.37	-2.09856	2.54541e-27	significant down
hsa-miR-144-5p|0|	326.745	53.0298	-2.62329	2.09063e-06	significant down
hsa-miR-139-5p|0|	259.129	37.4813	-2.78943	4.91812e-22	significant down
hsa-miR-451a|0|	1515.11	180.73	-3.06751	4.54269e-07	significant down
hsa-miR-486-5p|0|	1009.24	62.729	-4.00799	1.63189e-06	significant down

## Sheet: Table 7
pre-miR-183 overexpression levels in stable cell lines (miScript miRNA qPCR)
Cell Line	mimic ctrl1	mimic ctrl2	pre-miR-183
MDA-MB-231	1.11816	0.894326	102460
BT-549	1.4617	0.684133	473724

## Sheet: Table 8
MDA-MB-231
Dunnett's multiple comparisons test	Mean Diff.	95.00% CI of diff.	Below threshold?	Summary	Adjusted P Value
G0-G1
siAllstar vs. miR-183-5p|0	-2.387	-11.41 to 6.640	No	ns	0.4404
siAllstar vs. miR-183-5p|+1	4.223	-3.321 to 11.77	No	ns	0.1447
siAllstar vs. miR-183-5p|+2	-12.95	-24.33 to -1.575	Yes	*	0.039
S
siAllstar vs. miR-183-5p|0	2.913	-7.593 to 13.42	No	ns	0.4161
siAllstar vs. miR-183-5p|+1	-3.517	-15.26 to 8.223	No	ns	0.3776
siAllstar vs. miR-183-5p|+2	13.54	2.101 to 24.98	Yes	*	0.0362
G2-M
siAllstar vs. miR-183-5p|0	-0.003333	-18.95 to 18.94	No	ns	>0.9999
siAllstar vs. miR-183-5p|+1	-0.9633	-6.974 to 5.047	No	ns	0.6988
siAllstar vs. miR-183-5p|+2	-1.163	-22.74 to 20.41	No	ns	0.9722
HCC1806
Dunnett's multiple comparisons test	Mean Diff.	95.00% CI of diff.	Below threshold?	Summary	Adjusted P Value
G0-G1
siAllstar vs. miR-183-5p|0	-2.517	-6.338 to 1.305	No	ns	0.1086
siAllstar vs. miR-183-5p|+1	-1.467	-4.678 to 1.744	No	ns	0.2035
siAllstar vs. miR-183-5p|+2	-6.547	-11.76 to -1.331	Yes	*	0.0323
S
siAllstar vs. miR-183-5p|0	3.097	0.6529 to 5.540	Yes	*	0.0317
siAllstar vs. miR-183-5p|+1	2.787	-2.397 to 7.970	No	ns	0.1551
siAllstar vs. miR-183-5p|+2	6.973	2.498 to 11.45	Yes	*	0.0212
G2-M
siAllstar vs. miR-183-5p|0	-0.7367	-2.515 to 1.042	No	ns	0.2377
siAllstar vs. miR-183-5p|+1	-0.8133	-3.467 to 1.841	No	ns	0.3666
siAllstar vs. miR-183-5p|+2	-0.4233	-3.397 to 2.550	No	ns	0.7519
BT-549
Dunnett's multiple comparisons test	Mean Diff.	95.00% CI of diff.	Below threshold?	Summary	Adjusted P Value
G0-G1
siAllstar vs. miR-183-5p|0	-3.767	-10.46 to 2.923	No	ns	0.3402
siAllstar vs. miR-183-5p|+1	-1.667	-8.356 to 5.023	No	ns	0.8433
siAllstar vs. miR-183-5p|+2	-9.033	-15.72 to -2.344	Yes	**	0.0092
S
siAllstar vs. miR-183-5p|0	2.16	-4.530 to 8.850	No	ns	0.7244
siAllstar vs. miR-183-5p|+1	2.267	-4.423 to 8.956	No	ns	0.697
siAllstar vs. miR-183-5p|+2	7.353	0.6636 to 14.04	Yes	*	0.0311
G2-M
siAllstar vs. miR-183-5p|0	1.807	-4.883 to 8.496	No	ns	0.8116
siAllstar vs. miR-183-5p|+1	-0.2667	-6.956 to 6.423	No	ns	0.9991
siAllstar vs. miR-183-5p|+2	1.467	-5.223 to 8.156	No	ns	0.8846
MDA-MB-231
Tukey's multiple comparisons test	Mean Diff.	95.00% CI of diff.	Below threshold?	Summary	Adjusted P Value
G0-G1
siAllstar vs. miR-183-5p|0	-2.387	-12.70 to 7.925	No	ns	0.5259
siAllstar vs. miR-183-5p|+1	4.223	-4.395 to 12.84	No	ns	0.1834
siAllstar vs. miR-183-5p|+2	-12.95	-25.95 to 0.04524	No	ns	0.0503
miR-183-5p|0 vs. miR-183-5p|+1	6.61	-5.452 to 18.67	No	ns	0.1514
miR-183-5p|0 vs. miR-183-5p|+2	-10.56	-22.94 to 1.813	No	ns	0.0676
miR-183-5p|+1 vs. miR-183-5p|+2	-17.17	-37.63 to 3.284	No	ns	0.0697
S
siAllstar vs. miR-183-5p|0	2.913	-9.089 to 14.92	No	ns	0.4996
siAllstar vs. miR-183-5p|+1	-3.517	-16.93 to 9.894	No	ns	0.4573
siAllstar vs. miR-183-5p|+2	13.54	0.4716 to 26.61	Yes	*	0.0467
miR-183-5p|0 vs. miR-183-5p|+1	-6.43	-13.65 to 0.7915	No	ns	0.0624
miR-183-5p|0 vs. miR-183-5p|+2	10.63	0.9254 to 20.33	Yes	*	0.042
miR-183-5p|+1 vs. miR-183-5p|+2	17.06	14.07 to 20.04	Yes	***	0.0003
G2-M
siAllstar vs. miR-183-5p|0	-0.003333	-21.64 to 21.64	No	ns	>0.9999
siAllstar vs. miR-183-5p|+1	-0.9633	-7.830 to 5.903	No	ns	0.7803
siAllstar vs. miR-183-5p|+2	-1.163	-25.81 to 23.49	No	ns	0.9848
miR-183-5p|0 vs. miR-183-5p|+1	-0.96	-18.32 to 16.40	No	ns	0.9765
miR-183-5p|0 vs. miR-183-5p|+2	-1.16	-4.457 to 2.137	No	ns	0.3095
miR-183-5p|+1 vs. miR-183-5p|+2	-0.2	-20.82 to 20.42	No	ns	0.9999
HCC1806
Tukey's multiple comparisons test	Mean Diff.	95.00% CI of diff.	Below threshold?	Summary	Adjusted P Value
G0-G1
siAllstar vs. miR-183-5p|0	-2.517	-6.882 to 1.849	No	ns	0.1385
siAllstar vs. miR-183-5p|+1	-1.467	-5.135 to 2.202	No	ns	0.2551
siAllstar vs. miR-183-5p|+2	-6.547	-12.51 to -0.5881	Yes	*	0.0417
miR-183-5p|0 vs. miR-183-5p|+1	1.05	-5.641 to 7.741	No	ns	0.7306
miR-183-5p|0 vs. miR-183-5p|+2	-4.03	-6.622 to -1.438	Yes	*	0.0212
miR-183-5p|+1 vs. miR-183-5p|+2	-5.08	-12.04 to 1.883	No	ns	0.0905
S
siAllstar vs. miR-183-5p|0	3.097	0.3049 to 5.888	Yes	*	0.041
siAllstar vs. miR-183-5p|+1	2.787	-3.135 to 8.708	No	ns	0.1962
siAllstar vs. miR-183-5p|+2	6.973	1.861 to 12.09	Yes	*	0.0274
miR-183-5p|0 vs. miR-183-5p|+1	-0.31	-8.853 to 8.233	No	ns	0.9928
miR-183-5p|0 vs. miR-183-5p|+2	3.877	1.386 to 6.368	Yes	*	0.0212
miR-183-5p|+1 vs. miR-183-5p|+2	4.187	-6.247 to 14.62	No	ns	0.2537
G2-M
siAllstar vs. miR-183-5p|0	-0.7367	-2.769 to 1.295	No	ns	0.2961
siAllstar vs. miR-183-5p|+1	-0.8133	-3.845 to 2.219	No	ns	0.445
siAllstar vs. miR-183-5p|+2	-0.4233	-3.820 to 2.973	No	ns	0.8261
miR-183-5p|0 vs. miR-183-5p|+1	-0.07667	-2.330 to 2.177	No	ns	0.9941
miR-183-5p|0 vs. miR-183-5p|+2	0.3133	-3.276 to 3.903	No	ns	0.9223
miR-183-5p|+1 vs. miR-183-5p|+2	0.39	-1.330 to 2.110	No	ns	0.5374
BT-549
Tukey's multiple comparisons test	Mean Diff.	95.00% CI of diff.	Below threshold?	Summary	Adjusted P Value
G0-G1
siAllstar vs. miR-183-5p|0	-3.767	-15.20 to 7.663	No	ns	0.3399
siAllstar vs. miR-183-5p|+1	-1.667	-10.21 to 6.879	No	ns	0.6202
siAllstar vs. miR-183-5p|+2	-9.033	-27.37 to 9.300	No	ns	0.1817
miR-183-5p|0 vs. miR-183-5p|+1	2.1	-17.87 to 22.07	No	ns	0.8796
miR-183-5p|0 vs. miR-183-5p|+2	-5.267	-27.07 to 16.54	No	ns	0.5023
miR-183-5p|+1 vs. miR-183-5p|+2	-7.367	-27.25 to 12.51	No	ns	0.2866
S
siAllstar vs. miR-183-5p|0	2.16	-7.661 to 11.98	No	ns	0.5542
siAllstar vs. miR-183-5p|+1	2.267	-5.817 to 10.35	No	ns	0.4213
siAllstar vs. miR-183-5p|+2	7.353	-12.38 to 27.09	No	ns	0.2842
miR-183-5p|0 vs. miR-183-5p|+1	0.1067	-16.04 to 16.26	No	ns	>0.9999
miR-183-5p|0 vs. miR-183-5p|+2	5.193	-11.88 to 22.27	No	ns	0.3794
miR-183-5p|+1 vs. miR-183-5p|+2	5.087	-13.31 to 23.49	No	ns	0.4289
G2-M
siAllstar vs. miR-183-5p|0	1.807	-6.634 to 10.25	No	ns	0.5693
siAllstar vs. miR-183-5p|+1	-0.2667	-9.392 to 8.859	No	ns	0.9962
siAllstar vs. miR-183-5p|+2	1.467	-5.420 to 8.353	No	ns	0.572
miR-183-5p|0 vs. miR-183-5p|+1	-2.073	-6.507 to 2.360	No	ns	0.1983
miR-183-5p|0 vs. miR-183-5p|+2	-0.34	-9.930 to 9.250	No	ns	0.9933
miR-183-5p|+1 vs. miR-183-5p|+2	1.733	-5.071 to 8.538	No	ns	0.4731

## Sheet: Table 9
MassSpec Raw Data (LFQ, non-imputed).
miR-183-5p|0 vs ctrl			miR-183-5p|+1 vs ctrl			miR-183-5p|+2 vs ctrl
GeneName	Log2FC		GeneName	Log2FC		GeneName	Log2FC
MYH14	2.30856		LTF	3.18461		MYH14	2.51213
DLG5	1.24134		ZNHIT6	2.05926		HMOX1	2.37469
SPEN	1.05169		FBLIM1	1.8529		SLC30A6	1.76433
SCAF1	0.984913		HIST1H3A	1.69068		RYR3	1.65888
FADS3	0.969546		DSCC1	1.51562		ACTC1;ACTA1;ACTA2;ACTG2	1.65729
PFDN6	0.946461		IGHA1	1.46906		CNTNAP1	1.6564
CBX8	0.940117		HMOX1	1.34432		SP3	1.4111
MTHFD2	0.918856		ATP5D	1.21185		TRAPPC6B	1.26338
SLC43A3	0.908933		SFXN2	1.20076		DLG5	1.19712
HIST1H1C	0.900908		RBM5	1.19792		PHPT1	1.16757
CHMP6	0.878852		UBE2R2	1.11921		CHMP2A	1.16195
TRAPPC6B	0.82907		ABL2	1.11408		VTI1A	1.14432
IFRD1	0.822818		TRAPPC6B	1.06518		SPPL2A	1.12757
PAWR	0.821175		DLG5	1.04887		CMTM6	1.11486
ZNF217	0.816761		DPAGT1	1.03488		SPAST	1.09441
SLC35A2	0.810012		CHMP2A	1.02777		SLC17A5	1.08357
XXYLT1	0.808351		CYLD	0.997954		CDC42EP2	1.07173
PHPT1	0.792921		IGHG1;IGHG3	0.971809		STX6	1.06264
CYR61	0.781709		PIGR	0.953962		CCNDBP1	1.04149
RABGEF1	0.778165		NIPSNAP1	0.949438		PTAR1	1.00727
PRR14L	0.777913		IGLC6;IGLL5;IGLC1	0.928129		COX15	0.992086
ZNF185	0.756144		SLC38A1	0.911837		CSF1	0.991228
PFDN2	0.752212		HERC6	0.897891		RABGGTB	0.981525
WIBG	0.744971		RYR3	0.890324		HLCS	0.971477
PHF23	0.73859		DNAJC17	0.887254		FADS3	0.970316
GRAMD3	0.738504		SMEK2	0.883988		RAB39A	0.966808
C19orf43	0.73184		PRAF2	0.881944		POLB	0.960443
MAP7D3	0.724717		SP3	0.855486		F3	0.953962
LIN7C	0.723416		RPS27L	0.846991		ZMYM3	0.947622
SKA3	0.716929		SKA3	0.825885		WASF1	0.945126
RYR3	0.715512		VKORC1	0.821232		PPP1R14B	0.94216
PHF8	0.712658		CSNK1G3;CSNK1G2	0.8022		TPBG	0.941722
CCRN4L	0.707713		C11orf54	0.792021		TGFB2	0.917619
SURF2	0.706639		UTP3	0.781469		C11orf54	0.900386
CRIM1	0.705992		LYZ	0.775912		LSM7	0.898896
SPIRE1	0.703044		ARHGEF11	0.773966		GNAI1	0.893387
CHMP2A	0.693667		C9orf78	0.769125		LAMB2	0.871716
PFDN1	0.687319		MINPP1	0.76904		RPS28	0.86082
NPEPL1	0.683985		C8orf82	0.760768		RAB13	0.85104
CYLD	0.681393		SLC43A3	0.748409		MINPP1	0.848328
HMGN1	0.679459		MRPL17	0.742458		MT-CO1	0.846905
HN1L	0.666288		XXYLT1	0.733613		LIX1L	0.826864
MRPL46	0.666256		LIX1L	0.731516		HIST1H3A	0.824467
CCDC55;NSRP1	0.663665		FADS3	0.722142		FAM213B	0.817369
SMAP2	0.65681		DUS3L	0.719583		GABARAP;GABARAPL1	0.806532
PROSER2;C10orf47	0.65657		TCEB2	0.710619		GTF2H3	0.799634
DUS3L	0.653151		CFAP36	0.709163		XXYLT1	0.796764
ATXN10	0.648794		SUGP1	0.701963		ATP6V1G1	0.791618
EEF1D	0.642641		CHTOP	0.699543		DCTPP1	0.782276
SOWAHC	0.641522		GTF2H3	0.695444		PPT2;hCG_1999928	0.77841
SEMA3C	0.639796		NME1	0.692753		SLC6A6	0.77449
UBE2T	0.634494		ZNF217	0.691114		PRR14L	0.754519
IFT74	0.632858		SLC25A29	0.690181		OTUD6B	0.751277
SLC30A6	0.632171		NCAPH2	0.685963		PPP1R11	0.74724
TIMM13	0.622107		CCDC55;NSRP1	0.68175		PRAF2	0.745782
RHOC	0.619977		IGKC	0.669703		CBX8	0.726747
C21orf59	0.61779		CCNL1	0.654215		RBM3	0.723472
PPP1R2;PPP1R2P3	0.616584		BPIFB1	0.648422		SDHC	0.721493
GNAI1	0.609241		HMGN1	0.647667		CUL7	0.720074
FOSL2	0.603989		DCAKD	0.647362		ADAMTS15	0.717971
WASF1	0.603873		NUCKS1	0.642313		AKR1D1	0.706694
UHRF1BP1L	0.603867		SOWAHC	0.64219		TBCA	0.705956
MINPP1	0.600058		BNIP3	0.637272		PARD6B	0.694093
ZMIZ2	0.597921		NDUFAF3	0.630761		PTX3	0.692689
SH3BP5L	0.595978		ACTC1;ACTA1;ACTA2;ACTG2	0.630313		ELP5	0.684152
PFDN4	0.595		CLIP2	0.627631		RPL22	0.68041
RBM5	0.588748		NDFIP1	0.625381		CD2BP2	0.679191
TPD52	0.588441		RABGGTB	0.62401		RNF149	0.677162
LAGE3	0.586369		RPL28	0.62322		S100A11	0.675562
CDC42EP2	0.583074		TTC13	0.614911		CRIM1	0.668875
NUCKS1	0.581932		GLRX	0.612697		GUF1	0.668538
NUBP1	0.581505		LSM7	0.612627		SMEK2	0.668151
CHMP4B	0.576547		GTF2E2	0.606494		ARL8A	0.663284
HNRNPA3	0.570316		NDUFS7	0.605622		CDA	0.660479
RAPGEF2	0.565817		PRCC	0.601811		TOM1L2	0.660148
DNAJC8	0.564986		ATXN10	0.600328		PDIA3	0.655037
CEP85	0.558015		GABARAP;GABARAPL1	0.600201		DROSHA	0.653915
SPRY2	0.555041		KIFAP3	0.599093		CYLD	0.650236
CCDC58	0.55467		ZNF148	0.596991		TMPPE	0.648723
MRPS14	0.552904		GTF2E1	0.592722		DNAJC17	0.647897
TXLNG	0.551724		PHPT1	0.588112		SLC43A3	0.646556
LSM14A	0.551253		PQBP1	0.58619		XPA	0.646549
RPL28	0.550811		PARP10	0.583397		PEX5	0.646153
ASNS	0.550363		LARP4	0.58088		MAP1B	0.645887
POLR3A	0.546721		TRIM3	0.580718		CLIP2	0.645537
CSRP2	0.546554		GNB1L	0.580538		AP1S1	0.641833
RPL7A	0.545008		RAB13	0.579527		SLC39A10	0.64036
SUMO2	0.544512		STXBP1	0.579306		BID	0.636029
NOP14	0.544117		GRAMD3	0.579087		UBE2D2;UBE2D3	0.635495
THUMPD1	0.542391		CBX8	0.576598		PFDN2	0.635171
NEDD4L	0.54123		WIBG	0.572464		TMEM106B	0.633499
KIFAP3	0.540989		CHMP6	0.571568		GTF2E2	0.632264
OTUD6B	0.537914		HIST1H1C	0.567374		TPM4	0.631008
PPP1R14B	0.53789		TSC22D4	0.566902		LPCAT4	0.630286
TMEM106B	0.537656		UHRF1BP1L	0.565385		CRLF3	0.630204
TPBG	0.536673		CALU	0.558284		SLC38A1	0.627919
GRPEL1	0.536367		SMAP2	0.556879		RHOC	0.627624
GCC2	0.534655		SLC6A6	0.554193		PPP1R2;PPP1R2P3	0.627565
RRP1B	0.534269		TBC1D10B	0.553494		XAGE1A	0.623349
NGDN	0.531823		NSMAF	0.551058		TNFAIP8	0.62328
GNL2	0.531468		POLR3A	0.547484		WIBG	0.622467
CCDC50	0.529663		LATS2;LATS1	0.544139		IRS2	0.621527
CLTB	0.528487		ADAMTS15	0.541919		WWC1	0.620249
PDZD11	0.526588		POLB	0.539939		NDUFS6	0.619107
TSSC4	0.526429		C7orf50	0.538483		TMEM259	0.618589
LZTFL1	0.525809		LRPAP1	0.536684		SH3BGRL3	0.617715
UTP18	0.523822		GCC2	0.533389		PTRHD1	0.616109
POLB	0.52356		RAD23A	0.531942		RGS10	0.614931
C7orf50	0.522987		ICAM1	0.530905		NTPCR	0.614829
PSAT1	0.522657		GCLM	0.52806		TRAPPC3	0.611946
NEDD4	0.520533		SLC39A7	0.527237		CREBBP;EP300	0.610045
SP3	0.519899		WDFY1	0.526712		POLR3A	0.609005
CCDC12	0.519099		POGLUT1	0.525136		KIFAP3	0.607435
SLC25A29	0.518476		AFF4	0.522713		GBP4	0.606546
HIST1H1E;HIST1H1D	0.518373		MALSU1	0.522166		SET;SETSIP	0.606287
LOXL2	0.517567		TDRD7	0.520812		LEPREL1	0.601442
RPL32	0.514769		TXLNG	0.519758		TUSC3	0.601377
LRPAP1	0.514621		GPAA1	0.518284		PLAT	0.599837
NOL7	0.513483		MRPS17;hCG_1984214	0.517965		NDRG1	0.599678
CDK6	0.510525		CASP4	0.51572		CTIF	0.599055
DENR	0.508516		TPBG	0.514378		SEMA3C	0.598456
DNAJB6	0.50528		DPH2	0.514007		NIPSNAP1	0.596942
LARP4	0.502132		DNAJC16	0.511144		ERP29	0.596231
NOP16	0.50163		TGFB2	0.508359		MRPL28	0.589274
PQBP1	0.497348		STBD1	0.508239		FAM3C	0.589201
TBC1D10B	0.495641		PAWR	0.50409		POGLUT1	0.58902
PSPH	0.493867		EEF1D	0.500477		RCN2	0.588189
SRP19	0.487598		GOLGA1	0.499913		PQBP1	0.586377
UGCG	0.4847		PPP1R2;PPP1R2P3	0.498855		RAD23A	0.585594
MX1	0.484118		CCRN4L	0.498154		S100A16	0.583665
HSF1	0.48207		TNFRSF10A	0.498115		MRPS18B	0.58131
MRPL43	0.480233		OSMR	0.498046		ATP1B1	0.578832
RTF1	0.48022		DOLPP1	0.496525		RMND5A	0.571386
RPL22	0.479692		SUMO2	0.496335		ISG20	0.566835
CD3EAP	0.479023		C19orf43	0.492925		UBFD1	0.566678
SDF2	0.478911		IFRD1	0.489116		THBS1	0.560588
HSPE1	0.478849		TIMM13	0.486911		CCDC50	0.560109
SLC9A3R1	0.478223		BCAP29	0.486053		ABCC4	0.557953
RPS28	0.476882		AGPAT1	0.485192		GCLM	0.555175
MBD2	0.476657		ALG3	0.483248		P4HTM	0.555135
MIF4GD	0.47646		TSR3	0.482262		UBQLN4	0.553018
MRPL17	0.476456		WWC1	0.480468		TSFM	0.548313
TPM1	0.475929		PSEN1	0.479888		ENO2	0.547555
CCNL1	0.475676		ANKLE2	0.478454		ENDOD1	0.546578
PM20D2	0.475094		ZNF512	0.476709		PAFAH1B2	0.546221
WDR74	0.474978		G3BP2	0.474648		TUBB3	0.544427
CDKN2AIP	0.473727		THBS1	0.472912		UBAC1	0.54311
H1FX	0.473401		SPEN	0.4709		CSRP2	0.542709
ZGPAT	0.47243		SDC4	0.4705		ZNF281	0.542643
TTC9C	0.466447		SLC7A5	0.470446		SNRPE	0.537324
LSM12	0.464164		AP1S1	0.47005		YRDC	0.537018
PCBP2	0.464072		RPL6	0.469654		COPS8	0.533063
PDCD2L	0.463387		ARMCX3	0.469379		ERI3	0.532693
MAP1B	0.462198		CDK6	0.467594		EIF4H	0.528613
NDUFAF3	0.462049		S100A10	0.467112		SPON1	0.524534
NDUFS6	0.461168		FAM50A	0.467037		SERPINE1	0.522992
DIABLO	0.460516		SCAF1	0.46336		ATXN10	0.522964
WDSUB1	0.459635		MED15	0.462833		TPM3;DKFZp686J1372	0.522597
ATP6V1G1	0.457785		WRAP53	0.461331		RRAS2	0.521887
SLC7A5	0.454027		NUP37	0.456638		PDK1	0.521864
SARS2	0.453785		GOLGA5	0.454868		ATP5D	0.521793
GTF2F2	0.453037		GALC	0.454324		PDZD11	0.521499
CEP44	0.451838		UBE2A	0.452401		KIDINS220	0.521154
PCYOX1L	0.451548		HDGFRP2	0.452028		YIPF6	0.518554
XPA	0.448901		LAGE3	0.452017		TPD52	0.517437
RAD23A	0.445609		STX6	0.450586		SLC25A22	0.516734
ARFGAP3	0.445545		KIF3A	0.448401		RBM5	0.516327
ANKZF1	0.444429		LZTFL1	0.448143		CLTA	0.515999
ANP32B	0.444385		CMTM6	0.447068		CHMP5	0.515407
STXBP1	0.443859		SPAST	0.446957		RNPS1	0.515142
PRAF2	0.441752		DDX28	0.440118		PFDN6	0.514525
PRCC	0.441371		MTHFD2	0.438739		PPIA	0.51449
UBE2S	0.439149		MAP1B	0.438703		DPH2	0.511002
PPT2;hCG_1999928	0.439		ALG12	0.438539		AP2M1	0.510291
RBM8A	0.436815		TRIP4	0.437731		THYN1	0.50899
GPX8	0.436676		LRRC8C	0.437113		NDUFA5	0.508019
ARHGAP5	0.436125		THYN1	0.436045		FERMT1	0.506547
SERBP1	0.434502		ZNF185	0.435604		UBE2A	0.5052
RBMS2	0.434276		ARMC9	0.435304		NECAP1	0.500914
MED27	0.431471		RAPGEF2	0.433988		PIP4K2B	0.49662
WWC1	0.430078		PHAX	0.432186		MT-ND5	0.494016
CDA	0.429602		APBA3	0.431881		SOD2	0.492427
RNMTL1	0.429601		IFT74	0.431671		PVR	0.492354
PVR	0.429157		NOMO1	0.430978		ARHGAP5	0.492259
DNAJC17	0.428882		TNFAIP8	0.430899		RBMS2	0.491169
HAGH	0.428556		ARFGAP3	0.430598		FKBP11	0.490641
MRPL9	0.428377		RPL4	0.427325		LRPAP1	0.489875
TANC2	0.42562		SERBP1	0.426329		PYCARD	0.488218
TEAD1	0.425502		SERPINE1	0.426328		RPS24	0.488201
SPPL2A	0.42441		STAT3	0.426169		AP1S2	0.488127
MRPS16	0.423396		NME7	0.423855		ALG3	0.487905
NME7	0.423029		WDFY3	0.423794		MIF	0.487111
FAM50A	0.422028		RPL7A	0.421579		CHMP6	0.486689
RDH14	0.421125		RALA	0.420642		TLE1;TLE4	0.485632
RPS27	0.420023		DTD1	0.420469		ICT1	0.48553
PCNP	0.418987		RSU1	0.41865		ICAM1	0.485018
SERPINB8	0.417486		TMEM259	0.418541		PTPRF	0.484882
METAP2	0.416652		RHOT1	0.416671		CMIP	0.483702
YRDC	0.414929		CRIM1	0.415916		PCYT2	0.483653
CTNNAL1	0.414349		ZNHIT2	0.414415		RDH14	0.483135
CEP41	0.414139		P4HTM	0.413873		FRMD4A	0.481619
CEP170	0.413167		EIF4E	0.413261		HINT1	0.478296
CA13	0.412508		EHHADH	0.412294		HAGH	0.47646
SOD2	0.412358		RGS10	0.411848		DPH7	0.47625
TCEA1	0.411138		NDUFA5	0.411532		NDUFV2	0.476116
CDC34	0.411017		UTP18	0.411377		AKR1C3	0.475063
COX20	0.409587		S100A16	0.411376		NDUFAF3	0.474511
NEXN	0.409528		COMMD4	0.410811		ATPAF2	0.474095
TRAPPC3	0.407146		RPS9	0.410503		SEC14L2	0.472781
REXO4	0.407026		RRM2B	0.408796		NUCKS1	0.471875
NDUFAF1	0.406466		CCDC12	0.40862		NUDT2	0.471549
RPS12	0.4055		APOB	0.407191		GCC2	0.471387
PHAX	0.402481		CDC42EP3	0.406734		LZTFL1	0.470082
HIP1R	0.400404		TBCA	0.406524		C6orf106	0.468916
DDX49	0.400262		CD63	0.405046		HLA-B	0.468704
CDV3	0.398776		F3	0.4045		F10	0.468672
ALG5	0.398284		PM20D2	0.40214		C21orf59	0.467607
GTF2E1	0.396243		NELFA	0.401979		PAWR	0.467553
PDCD5	0.395917		MRPS16	0.400355		ADAM8	0.467415
ZC3H18	0.395698		C2orf69	0.399892		SPINT2	0.466935
SPAG5	0.394234		PDCD5	0.399668		TDRD7	0.466161
EIF3J	0.393808		METTL1	0.399463		ISOC2	0.465296
MRPL11	0.393397		THUMPD1	0.398644		RSU1	0.464151
RSF1	0.393219		NPEPL1	0.396769		EIF4E2	0.46164
RPL23A	0.390978		MRPS18B	0.396509		FKBP2	0.461477
NSUN5	0.390657		TSSC4	0.396323		ANKZF1	0.460703
CHCHD3	0.390425		UBQLN4	0.395391		SDF2	0.460437
ABCC3	0.389758		DENR	0.395185		TOM1	0.459796
DPF2	0.389644		PFDN2	0.395095		TUBB4A	0.458874
TGFB2	0.387973		WDR47	0.394029		CUTA	0.458739
CCDC86	0.387903		FKBP11	0.393077		MITD1	0.457565
RPS23	0.387785		NUDT9	0.391875		BTN2A1	0.456686
MT-CO3	0.386168		HN1	0.391479		SKA3	0.45616
BASP1	0.3861		JUN	0.391143		PFDN4	0.455735
LIMA1	0.386002		CYHR1	0.389272		AK1	0.453617
NAPG	0.384333		UIMC1	0.388801		SLC12A9	0.452614
GTF2B	0.384185		NUDT2	0.388622		DDX28	0.451316
TMUB1	0.38363		TMEM87B	0.38705		ARL6IP5	0.450664
CACTIN	0.382917		TMEM2	0.386979		UBE2L6	0.449309
MRPL14	0.382007		DIABLO	0.386626		TCEB2	0.447998
YWHAG	0.381481		SOD2	0.386623		TAGLN2	0.446708
POGLUT1	0.38109		GAK	0.386319		PTDSS2	0.44652
TMCO1	0.38078		DNPH1	0.385864		MFSD10	0.446168
LUC7L	0.380479		SEC62	0.385738		GDI1	0.446066
SLC6A6	0.37995		UGCG	0.384869		ABLIM1	0.445723
RPS20	0.379683		ATXN2L	0.384664		PTPRE	0.445119
RAD18	0.378789		SCAMP2	0.384566		NMES1;C15orf48	0.444211
FAU	0.378696		CTH	0.383953		ACBD3	0.443316
C9orf89	0.378559		TACO1	0.383856		DOLPP1	0.443017
GHITM	0.378401		SURF2	0.382915		BTF3	0.442492
RFX1	0.378143		RPL15	0.382354		NT5C	0.439679
AP1S1	0.377841		USMG5	0.381181		NDUFB9	0.439536
NSFL1C	0.376805		PVR	0.380665		LRP1	0.43926
C8orf33	0.376492		NR2C2AP	0.379461		SPG7	0.439029
YARS	0.376189		LUC7L	0.379094		PSPH	0.438755
YIF1A	0.375915		LRRC57	0.378009		C12orf10	0.437918
FAM177A1	0.374998		LUC7L2	0.377816		KDM3A	0.436647
ELMOD2	0.374976		YWHAG	0.376884		VKORC1	0.433687
TBP;TBPL2	0.373907		FAM3C	0.375481		BTF3L4	0.432805
MRPL40	0.373845		CA13	0.375405		UGCG	0.431922
PITPNA	0.373715		BET1;DKFZp781C0425	0.374769		SMAP2	0.430653
FAM3C	0.373166		YRDC	0.374582		GAK	0.429559
TRIP4	0.372672		NEDD4	0.373777		TRIM3	0.42939
NBR1	0.37241		TPM3;DKFZp686J1372	0.373401		LASP1	0.428602
EIF1	0.371446		CNPY3	0.373051		MIA3	0.428528
ADRB2	0.370632		ESF1	0.372767		FKBP1A	0.42851
CD59	0.370263		CWC15	0.372381		APIP	0.428292
MANF	0.370194		PSPH	0.370754		ERH	0.428012
MNAT1	0.370134		PFDN5	0.370543		PPP1CB	0.42783
TPM4	0.370051		VAPA	0.370227		COX20	0.427665
NAA50	0.369297		TAGLN2	0.369097		NDUFB5	0.427542
DNAJC5	0.369205		IFIH1	0.368087		SDF4	0.427452
ARHGEF28	0.36906		NBR1	0.367999		SOWAHC	0.42716
MIA3	0.36876		INPP5K	0.367702		HIST1H1C	0.425959
AJUBA	0.368434		KCMF1	0.367472		RWDD4	0.42584
REEP4	0.368246		HDAC6	0.367392		CHPF2	0.425412
AKAP1	0.367994		RCN1	0.36713		TSC2	0.424869
LRRFIP2	0.36726		NEDD8	0.366989		ACADM	0.424512
ABHD6	0.36717		MARS2	0.365126		VBP1	0.424353
TTC4	0.367104		SLC12A7	0.364983		ALDOC	0.424006
BET1;DKFZp781C0425	0.366632		MSMO1	0.364305		EEF1D	0.423713
ERI1	0.36663		CEP131	0.363342		NAP1L1	0.423058
YIPF6	0.365005		MRPL41	0.363011		CS	0.423024
SAMD4A	0.36399		RDH14	0.362784		NDFIP1	0.422564
DST	0.363909		BCLAF1	0.361421		PFDN1	0.420119
OSBPL6	0.363768		SPAG5	0.361115		RPL27	0.419909
PRKD2	0.363263		NNMT	0.360999		MORC3	0.419262
LYAR	0.362955		TCEA1	0.360913		L1CAM	0.419197
AP3M2	0.362912		CEP350	0.360069		TLN2	0.419042
MALT1	0.361893		EMC7	0.359394		TANC2	0.418783
NSA2	0.361787		NAPG	0.359327		SSB	0.41775
RRP1	0.361616		ASPSCR1	0.358591		CTH	0.415085
TOMM20	0.360193		COX15	0.358144		WDR47	0.414291
PUM2	0.360163		RBM27	0.357424		P4HA2	0.413758
COX15	0.359769		ADAM9	0.35647		TXN	0.413588
RNF10	0.359159		C12orf10	0.355835		CSNK1G3;CSNK1G2	0.413574
CMSS1	0.359069		MX1	0.354537		NFATC2IP	0.413229
SERPINE1	0.35891		PPP1R12A	0.354531		SUGP1	0.412671
NDUFB7	0.358319		PDCD2L	0.354333		FXR2	0.412564
SUPT4H1	0.358276		FBXO30	0.354193		MFF	0.412108
ICAM1	0.357388		PIGS	0.352535		RELB	0.411842
LONP2	0.356525		EIF1	0.352235		C7orf50	0.411146
TSFM	0.356151		SRRM1	0.351364		RPS18	0.410846
MAPKAPK3	0.356149		MRPS31	0.350739		OXSM	0.408313
FOXK2	0.355342		LARP4B	0.350664		WDSUB1	0.408179
PTPRF	0.35503		REPIN1	0.350657		KDELR2	0.407939
TPT1	0.354707		PROSER2;C10orf47	0.349783		NPM1	0.406428
EXOSC2	0.354548		REEP3	0.349085		UBQLN1	0.406375
LIMCH1	0.353656		CAV2	0.34886		PIN4	0.404886
TBC1D17	0.353146		RPS23	0.348709		HIBADH	0.404881
NAA20	0.352754		CHMP5	0.34857		ASNS	0.404712
DDX54	0.3525		RPL13	0.348559		RPL7A	0.404164
MRPL23	0.351748		SP1	0.347334		SLMAP	0.403889
DPH2	0.350537		TPRKB	0.346464		DENR	0.40298
HMGA1	0.349852		MRPL10	0.345309		MTHFD2	0.40291
AGTRAP	0.349556		GCA	0.34517		RAB5A	0.402649
C21orf33	0.349405		SERPINB8	0.343733		TSEN34	0.402132
RPS11	0.348116		GALNT1	0.343204		TXNRD1	0.40179
MGAT2	0.348111		HSPA13	0.34284		PHF8	0.401716
DPH7	0.347914		MOB1A;MOB1B	0.342499		PON2	0.401342
PPP1R12A	0.347579		LIN7C	0.341847		PDCD2L	0.399979
RPS10	0.347391		KIF21A	0.341091		FAM213A	0.399888
RPL38	0.346127		TBC1D5	0.340342		MAP7D3	0.399447
SSB	0.345764		MBD2	0.339746		COX6C	0.399267
PTDSS2	0.344518		PA2G4	0.33846		GTF3C3	0.399017
CCBL1	0.343991		RABGEF1	0.338338		PLEK2	0.398718
EML3	0.342577		PTRHD1	0.337507		NEDD4	0.396903
RRAS2	0.342367		TPM4	0.337359		DCUN1D5	0.396172
NOC3L	0.341644		SSB	0.337202		LAMB3	0.395956
RGS10	0.341596		GANAB	0.33669		EEF1E1;EEF1E1-BLOC1S5	0.394688
C9orf142	0.341543		DNAJC8	0.336048		PAFAH1B3	0.394346
PSMD9	0.341508		TMEM209	0.335533		DUSP23	0.392978
NCOA7	0.341404		RAB1A	0.334674		PDIA5	0.39291
TLE1;TLE4	0.341081		H1FX	0.334389		SFXN1	0.392496
NT5C3B	0.340991		JAGN1	0.331961		LAGE3	0.391691
RPS26;RPS26P11	0.34068		HLA-C	0.330574		RPS21	0.391043
COPS7B	0.340288		RPL32	0.330543		TNFAIP2	0.390801
METTL16	0.340227		VPS33B	0.330221		PAF1	0.389192
SLMAP	0.339604		MARK2	0.330205		LYPLA1	0.387961
PIN4	0.338802		EIF3J	0.329642		AMOTL2	0.387466
PPME1	0.338725		TAX1BP3	0.329638		SERPINB8	0.386135
MARS2	0.338502		DIEXF	0.329595		DIABLO	0.385461
JAGN1	0.338385		YTHDF2	0.328883		CNPY3	0.385333
PEX16	0.337924		SRP19	0.327757		SIRT2	0.384764
C20orf27	0.337657		NTPCR	0.327749		DDAH2	0.384516
NUFIP2	0.337423		PTTG1IP	0.327624		PM20D2	0.381159
KIF3B	0.336951		SLC30A1	0.327465		GSDMD	0.38112
MRPL48	0.336931		DPF2	0.327181		SHROOM3	0.381113
SUGP1	0.336521		KLC4	0.326361		CDV3	0.380183
TPD52L2	0.336479		ACBD3	0.325878		BAG3	0.379922
FHL2	0.335133		ARHGAP5	0.325319		SBF1	0.379302
NT5C3A	0.334898		CHMP4B	0.325173		RMDN1	0.378812
MEF2D	0.334094		RDX	0.323582		YWHAG	0.378092
EIF4H	0.333966		ANP32B	0.323559		SPG20	0.377083
FRG1	0.333789		HMBS	0.32233		CEP170	0.376936
ZC3HAV1	0.333574		RPL18	0.322281		FARS2	0.376329
CNPY3	0.33281		MRPL22	0.321911		FAM136A	0.376034
CIRBP	0.332589		TEAD3	0.321796		CDC37	0.375137
TACO1	0.332406		MZT2B;MZT2A	0.321555		PTGES2	0.374194
NDUFV2	0.332204		F10	0.320772		AKR1C1;AKR1C2	0.374179
LRRFIP1	0.331918		FAM120B	0.320231		MARS2	0.373951
POLDIP3	0.331903		RRP1B	0.319922		ARFGAP3	0.37393
ATP6V1E1	0.331202		SEC61G	0.319611		GTF2F2	0.372997
ARHGAP29	0.330849		RPS15A	0.319271		B3GAT3	0.372431
CTCF	0.330766		USP33	0.319271		TFB2M	0.372361
RPS13	0.329167		DYNLRB1;DYNLRB2	0.318612		PSMB2	0.371949
ADAM9	0.329068		CSRP2	0.318591		DTD1	0.371628
SEC62	0.328711		CCDC124	0.318199		MRPS31	0.371256
NELFA	0.328331		KLHDC3	0.317519		GOLGA1	0.370599
TXNDC17	0.328232		TPD52L2	0.316788		BASP1	0.370387
CALCOCO2	0.327331		NDUFB7	0.316698		HAUS8	0.369981
EDF1	0.327141		UFM1	0.316697		CD97	0.369706
BCAR3	0.326765		SNX30	0.316644		TRMT112	0.369072
STX6	0.326729		EIF4B	0.316056		SNX12	0.368327
RBPJ	0.326713		DPH7	0.314479		KIF3B	0.368186
SRSF7	0.326492		SLC25A4	0.314222		CACTIN	0.367773
RPL14	0.326		ATL2	0.313733		SPNS1	0.366204
GNAS	0.32593		MANF	0.313464		THBD	0.36571
AKAP2	0.325288		LASP1	0.31282		PEX14	0.365383
RPL36AL	0.325127		LDLRAP1	0.312677		NT5C3B	0.364425
CAV2	0.325042		COPS8	0.312488		ATOX1	0.36405
RASAL2	0.324936		CLPP	0.312044		PCMT1	0.363684
HMOX1	0.324187		TANC2	0.31181		FTH1	0.363155
PCYT2	0.32387		UBE2D2;UBE2D3	0.311362		RRP1B	0.363073
RRP12	0.323757		PFDN6	0.310296		CALU	0.362906
SLC35E1	0.322453		PPID	0.310012		RBM6	0.362226
RSL1D1	0.322397		HIP1R	0.309574		TSSC4	0.36174
KIF21A	0.321959		LOXL2	0.30953		RPL28	0.361707
DDX10	0.321644		DDX46	0.309403		PPP1R12A	0.361189
GSDMD	0.321022		SIPA1L3	0.309178		CISD1	0.36091
STAMBP	0.320922		DDX49	0.308803		RNMTL1	0.360209
RPL30	0.320879		WARS2	0.308777		TSPO	0.360028
RPL15	0.319921		PDCD2	0.30874		MED4	0.359867
XRCC1	0.319166		VPS4B	0.308635		SIPA1L3	0.359843
STRN3	0.318498		CCDC94	0.307983		WNK1	0.359799
LASP1	0.317872		CANX	0.307901		LSM12	0.359608
UPP1	0.316862		PELO	0.3078		UXS1	0.359241
MED15	0.316632		FKBP3	0.307762		RALA	0.359227
LRWD1	0.316361		EIF6	0.307419		COPZ1	0.35896
CLIP2	0.315794		ENO2	0.307415		PGRMC1	0.357674
MICAL3	0.315383		TUFM	0.307115		CKB	0.357436
GLUL	0.315284		ZNF207	0.306645		EIF1	0.357412
RPS14	0.314767		HNRNPD	0.306425		CIRBP	0.357317
CHKA	0.314735		LYAR	0.30641		PDLIM1	0.357008
PGRMC2	0.314666		RELB	0.306274		S100A6	0.356817
PPP1CC	0.314314		NFXL1	0.306172		TPD52L2	0.35523
LUC7L2	0.314198		RPL22	0.305311		DHX37	0.35491
SLC39A7	0.31382		HYI	0.305302		GUK1	0.354672
RPS15A	0.313165		EIF4H	0.304876		CHMP4B	0.354537
RPL13A;RPL13a;RPL13AP3	0.312583		C21orf59	0.304705		STUB1	0.35436
PHF5A	0.312034		FNDC3B	0.304576		TMUB1	0.353987
KRI1	0.311565		ST13;ST13P5;ST13P4	0.304365		SCAF8	0.353058
TXNRD2	0.311519		PPP2R1B	0.304021		NAA20	0.352876
VPS4B	0.311444		BCAP31	0.303026		SSSCA1	0.352854
RCN1	0.311203		NDUFAF2	0.302992		PDCD5	0.352506
C2orf69	0.310675		BRAT1	0.302564		GRPEL1	0.352265
RPL27	0.310352		PHF1	0.302542		DNPH1	0.351772
EXOSC7	0.310119		DDT;DDTL	0.302352		SUB1	0.350314
SLC30A1	0.310039		RPS14	0.301996		PSMG2	0.350194
SCAF11	0.309971		MGAT4B	0.300495		RTN3	0.35009
RNF113A	0.309785		TAPBP	0.299718		SMN1	0.349933
CISD1	0.309399		RPL29	0.298885		HN1	0.349869
DFFA	0.309266		EXOSC2	0.298502		CLNS1A	0.349644
MPZL1	0.30852		ERI3	0.297661		SRSF2	0.349623
RPL7L1	0.308228		CEP85	0.297096		NDUFAF2	0.348386
LSM2	0.307937		IFIT1	0.297057		PEBP1	0.34806
SLTM	0.307698		GTF2F1	0.296314		TSNAX;DISC1	0.347798
XRN1	0.307516		ATP6V1G1	0.295964		M6PR	0.347565
ARL8A	0.306992		KIF14	0.294935		UBE2D1	0.347303
ABHD10	0.306227		ATP5O	0.294838		EIF3G	0.347107
DDX60L	0.305699		PDK1	0.294591		MPG	0.347004
NDUFA6	0.305381		PPIF	0.294591		DST	0.346149
POLR1E	0.305116		TJP2	0.293928		EIF4E	0.345875
EFHD1	0.304894		PKP3	0.293779		FAM20B	0.344792
XIAP	0.304864		C1QTNF3-AMACR;C1QTNF3	0.292266		GIGYF1	0.344111
SLC9A3R2	0.304861		SLC7A6OS	0.292212		SCAF1	0.344011
RPL35A	0.302351		YTHDC1	0.29179		DNAJB4	0.343964
DDX46	0.302255		MIA3	0.291773		PHF23	0.343581
PARD6B	0.302093		RBM6	0.291591		MVD	0.343141
SPCS1	0.301833		RPL26	0.29154		DNAJC8	0.342615
IQSEC1	0.301437		CEP170	0.290522		NDUFA12	0.342403
CTH	0.300977		CCDC43	0.28952		ASPSCR1	0.342173
TWISTNB	0.300692		RAC1;RAC3	0.289469		ETHE1	0.341625
TAX1BP1	0.300566		ACOT2;ACOT1	0.289317		GRAMD3	0.341523
POM121C;POM121	0.300531		CRLF3	0.289286		FBXO30	0.340723
EMC7	0.300498		PYCARD	0.2887		LAMA5	0.340437
EXOSC1	0.300175		PSMB1	0.288689		CKS1B	0.340106
RAD23B	0.299851		STK32C	0.288641		PSMD14	0.338874
YBX3	0.299047		CDC73	0.288613		RPL26	0.338785
OTULIN	0.29886		IWS1	0.288073		GLO1	0.337247
IFT81	0.29866		REEP4	0.287918		TAF15	0.336163
WDR55	0.29847		SUPV3L1	0.287352		LAMC2	0.335631
ACSL1	0.298272		GTPBP1	0.287235		CRIP2	0.335465
HMHA1	0.297582		SMYD2	0.286391		TYSND1	0.335197
RAB5A	0.297208		FAM213B	0.286151		TBC1D17	0.333714
CALU	0.297048		TXNRD1	0.28603		PPIC	0.333628
TMEM41B	0.296869		CYP1B1	0.285905		NUBP1	0.332986
S100A16	0.296594		PATL1	0.285747		SIRT6	0.332552
RBM27	0.296459		IRAK1	0.2857		VPS4B	0.331691
AMFR	0.296132		PPP1R14B	0.285609		ANXA1	0.33138
WBSCR22	0.295877		CMIP	0.285364		CDC42EP3	0.331022
COL4A2	0.295673		RAD18	0.285257		STX7	0.33092
LGALS8	0.294567		PPM1A	0.285048		RPL5	0.330688
NES	0.293978		EBP	0.285037		NT5DC2	0.330634
G3BP2	0.293854		HAUS6	0.284972		ZNF217	0.330275
DTNBP1	0.293278		CCBL1	0.284695		GAPDH	0.330026
WTAP	0.29264		HDHD1	0.284663		C16orf58	0.32997
NCBP2	0.292525		LUC7L3	0.284326		GFPT2	0.329478
FGFR1OP	0.292402		HMGA1	0.283803		RAB18	0.329418
SCAF8	0.292045		QTRT1	0.283022		IMPA1	0.329329
GMPR2	0.29189		MIS18A	0.282435		PLIN3	0.328538
MAOA	0.291884		ACBD5	0.281753		C9orf78	0.328214
EIF6	0.291414		FERMT1	0.281629		RPLP1	0.328007
DR1	0.290907		RPL37A	0.281126		RBFOX2;RBFOX1	0.327652
CECR5	0.290086		PARK7	0.280775		UPP1	0.327625
SRPRB	0.289974		RPS2	0.280756		STK3	0.327529
PABPC1;PABPC3	0.288943		RPS29	0.280278		SSR3	0.327266
SRSF9	0.28861		CECR5	0.280107		HELZ2	0.326089
ACADSB	0.288444		GSDMD	0.279458		GLRX	0.325523
RBM6	0.287983		NFS1	0.279364		CLPTM1L	0.325313
MRPS11	0.287917		TMEM205	0.279138		ZC3HAV1	0.323812
MEPCE	0.286576		NOLC1	0.279048		TSC1	0.32346
GLCE	0.286541		NAF1	0.278974		YIPF3	0.323131
STAMBPL1	0.286501		S100A11	0.277669		PNPLA2	0.323013
PNPO	0.28591		P4HA2	0.277582		LRRC8B	0.322025
YTHDC1	0.28586		SLC35F6	0.277491		NFYA	0.321908
FXR2	0.28582		RPS7	0.277275		DVL1;DVL1P1	0.320821
ACADM	0.285703		CCDC9	0.277264		DERL2	0.320497
LMAN2L	0.285453		STAM2	0.277211		GOLGA3	0.320334
LRRC59	0.285305		AP1S2	0.276354		COX4I1	0.320038
LAMB2	0.285131		MRPL9	0.276327		WDFY1	0.31849
STMN1	0.285054		B2M	0.275934		IFIT1	0.31847
RPL26	0.28471		PIGK	0.275801		CNPY2	0.31752
CAMSAP2	0.28467		DNAJC2	0.275339		HK2	0.317445
RDH13	0.284067		SRSF5	0.275296		CHCHD2;CHCHD2P9	0.317358
SLC39A10	0.283709		PBK	0.275255		GIGYF2	0.316991
RBBP6	0.283455		GPD1L	0.275249		POLE3	0.316475
SEC16A	0.283382		TUBB4A	0.274681		LDLR	0.31638
NPC2	0.283182		TOMM70A	0.274479		OCIAD1	0.316279
DHX37	0.28308		SPATS2	0.273995		ABHD12	0.314321
TJP1	0.28287		EIF4G3	0.273482		GALNT1	0.313976
UVRAG	0.28279		ZC3H4	0.273459		RPS13	0.313684
MRPL18	0.282447		SLMAP	0.273398		MRPS9	0.313384
NARS	0.282259		YTHDF1	0.273183		TPM1	0.312946
METTL14	0.282118		CHCHD2;CHCHD2P9	0.273041		COMMD8	0.312212
RILPL1	0.281527		HAUS5	0.27282		PLBD2	0.311948
OGFRL1	0.281038		FOXK2	0.272127		TNFRSF10A	0.311922
SMARCE1	0.280704		ZFYVE1	0.271609		C11orf58;SMAP	0.311886
EBNA1BP2	0.28039		MT-CO1	0.271211		CYR61	0.311436
PPIF	0.280269		PRRC2A	0.271182		ITPK1	0.311217
PUS1	0.280144		SRSF3	0.270974		RBM8A	0.31075
CD2BP2	0.279725		HSPE1	0.270853		CTSD	0.310541
SRSF3	0.279629		PNPO	0.27074		HDGFRP2	0.310353
ZDHHC5	0.279559		GGA1	0.270304		PFKFB3	0.310123
ARMC9	0.27935		SRP9	0.269905		ARFGAP1	0.3098
POC1B-GALNT4;GALNT4	0.278986		C6orf120	0.269719		AK2	0.309376
UNC119B	0.278505		MEPCE	0.2691		LRRFIP1	0.308817
SARNP	0.278364		SRP72	0.268555		CWC15	0.30767
TAX1BP3	0.277663		SRPR	0.268469		POLR3C	0.307445
CD55	0.276779		HADH	0.268304		PIN1	0.307378
NOLC1	0.276338		LSM14A	0.268236		MECR	0.307336
ANKLE2	0.276025		SLC35A4	0.268095		PPM1A	0.30574
HCCS	0.275849		MED27	0.267035		HSPE1-MOB4;MOB4	0.305714
WHSC1L1	0.275723		CKAP4	0.266885		SCARB1	0.305681
CRLF3	0.275531		ISCU	0.266783		PGK1	0.305561
DCAF13	0.275453		CPT1A	0.265681		HMGA1	0.305546
RPS16	0.274927		FXR2	0.264867		NAA10	0.305254
ZFAND1	0.274481		UBQLN2	0.264459		TPRKB	0.304508
GOLGA3	0.274474		PEBP1	0.264176		SLC25A24	0.304495
PPM1G	0.274443		B3GAT3	0.264115		RAB5B	0.303464
SPAST	0.274137		USP28	0.263544		SLC2A3;SLC2A14	0.303445
C9orf78	0.27402		RFX1	0.26266		YIF1A	0.302419
STAT3	0.273905		CHUK	0.262206		RPL15	0.302315
FAM213B	0.273776		PSMD9	0.260581		HP1BP3	0.302154
SFSWAP	0.272848		TXNDC5	0.260517		CTDP1	0.302069
NDUFAF2	0.272658		BAP18;C17orf49;RNASEK-C17orf49	0.260026		SRA1	0.301356
CTTNBP2NL	0.272561		VAPB	0.259993		LRRC59	0.301251
RAB4A	0.272445		YWHAQ	0.259437		TLR2	0.300732
NTPCR	0.272439		PARD6B	0.259414		TMCO1	0.300666
RPL29	0.272088		SEC23B	0.259368		IGSF8	0.299821
SIRT6	0.271985		NUFIP2	0.259164		PTPRK	0.299656
CKAP4	0.271485		RBFOX2;RBFOX1	0.258512		IFIH1	0.29946
UBE2Q1	0.270864		ABHD5	0.258457		FAM120B	0.299365
PPM1A	0.270844		FTH1	0.258148		DCUN1D1	0.29921
PPID	0.270663		MYBBP1A	0.258081		APRT	0.299056
MPDZ	0.270161		CDKN2AIP	0.25763		BRD2	0.299024
RPS25	0.269738		TAMM41	0.257511		TRAPPC4	0.298839
FLNC	0.269252		PTPRF	0.257418		EMD	0.298804
SPATA5	0.268944		APIP	0.257092		WWP2	0.29854
DLGAP4	0.268702		LTN1	0.256564		TNFRSF10B	0.29842
RPS18	0.268598		GPKOW	0.256347		COMMD4	0.298021
ERH	0.268544		COX6C	0.256022		COX7A2	0.297934
MRPL49	0.268489		EIF2S2	0.255775		ADO	0.297375
SMG8	0.267931		COL12A1	0.255742		RAPGEF2	0.29673
NDUFA7	0.267264		PRKD2	0.255054		AKAP17A	0.296087
TMEM256-PLSCR3;PLSCR3	0.267082		PSMG2	0.25445		PNPLA6	0.29565
LARP4B	0.266557		ATG4B	0.254318		NSFL1C	0.295198
RNF25	0.266368		TAX1BP1	0.25415		CDK5	0.295107
ZNF687	0.265536		TSTA3	0.253949		NANS	0.294978
CSTF2T	0.265145		RBM3	0.25379		LAMTOR1	0.294945
DNAJB1	0.265116		LIMCH1	0.253784		C19orf52	0.294667
NDE1	0.264637		ARIH1	0.253681		TMEM205	0.293904
FTSJ1	0.264624		PFDN4	0.253635		BAP18;C17orf49;RNASEK-C17orf49	0.293712
ATXN2L	0.264419		MICA	0.253525		GOLGA2	0.293271
RIPK2	0.264364		IPO11	0.25251		SUMF2	0.292934
SIPA1L3	0.264116		SPATA5	0.251839		PGLS	0.292334
MLST8	0.264088		ARL6IP5	0.251332		NUFIP2	0.292308
C14orf166	0.263886		RPS10	0.251238		RRBP1	0.292304
MFF	0.263831		POLR1B	0.250824		ATP6V0A1	0.291987
AAMP	0.26374		AK3	0.250753		PSAT1	0.291944
RNF121	0.263482		ITGB5	0.250719		DUS3L	0.291793
APBB1IP	0.263266		XRCC1	0.250506		PPIH	0.291641
PGAM5	0.262675		ZFAND1	0.250337		PTPRA	0.291471
ATP6V1D	0.262539		DFFA	0.250264		AMPD3	0.291148
EEF2K	0.262508		SNF8	0.250064		PRDX5	0.290981
TPM3;DKFZp686J1372	0.262467		MPZL1	0.249982		LSM14A	0.290765
RBM33	0.261954		UBE2I	0.248908		TPI1	0.290669
UTP14A	0.261885		PCF11	0.248862		ENO1	0.289874
OASL	0.261775		ABCC4	0.248692		BCS1L	0.289817
RRP9	0.261485		SAP18	0.248574		HSP90B1	0.28905
GNB1L	0.261226		EPS8L2	0.247289		FAM98B	0.28878
HAL	0.261207		ANP32E	0.24696		ARHGDIB	0.288664
ERP29	0.260852		RC3H2;RC3H1	0.246426		DYNLL1	0.288541
HMBS	0.259922		TALDO1	0.246312		MRPS14	0.287532
IFIT1	0.259797		IFIT3	0.246201		TMEM55B	0.287444
RPS9	0.258348		TMEM97	0.246198		CASP7	0.286833
LRRC16A	0.258166		ARL3	0.245844		C14orf166	0.286362
MAPK3	0.258052		KIDINS220	0.245821		GARS	0.285811
CHD1	0.257829		SLC35A2	0.245777		PDCD6	0.285657
GPAA1	0.257238		SLC38A10	0.245685		ISCU	0.285468
NPC1	0.256781		PRDX5	0.245642		LTV1	0.284979
BUD31	0.256308		LARP1	0.245395		SRSF3	0.284878
USP19	0.25616		PAAF1	0.245329		SET	0.28486
TMEM97	0.256072		SUB1	0.245268		TALDO1	0.284851
AKR1D1	0.256068		ACSL1	0.245207		RPS15	0.284835
GGA2	0.255979		SDF4	0.244791		PFDN5	0.284652
NAA10	0.255771		EIF1AD	0.244712		MPC2	0.283944
IBA57	0.255171		BRD2	0.244562		MYDGF	0.283566
PEBP1	0.254888		AKAP1	0.244386		UROD	0.283541
PPIL1	0.254848		HAGH	0.243568		DDRGK1	0.283313
MRPS31	0.254702		YWHAZ	0.243391		GTPBP1	0.283115
HP1BP3	0.254423		RPS18	0.243292		NME1-NME2;NME2	0.282934
QDPR	0.254249		CYCS	0.242667		KIF3A	0.282857
CD81	0.254155		PPIL1	0.242606		NSUN5	0.282804
DDX55	0.253769		STRAP	0.24251		ANKS1A	0.282585
PDLIM1	0.253477		NDUFA7	0.242479		UFM1	0.282437
MYBBP1A	0.253413		TBK1	0.242456		SLC9A7	0.281911
NDUFB10	0.253344		GPATCH4	0.24241		ALYREF	0.281782
SSBP1	0.253341		CPSF6	0.241839		PKP1	0.281378
GTF2F1	0.253337		SLC16A3	0.241739		CD55	0.281222
AURKB	0.252686		DNAJC5	0.241305		LTN1	0.280774
GOLGA4	0.252574		ECHS1	0.241292		RPS9	0.280724
NAMPT	0.252336		EPN2	0.241145		AKR7A2	0.280644
DDX51	0.252214		RPS15	0.239634		SRM	0.280257
CCDC9	0.251996		NMNAT1	0.239353		FABP5	0.28014
NUP37	0.251948		RANBP3	0.239332		RPS29	0.279158
PCNT	0.251897		PSMB6	0.238081		SDF2L1	0.278916
MRPS7	0.251738		SLC17A5	0.237981		PSMA1	0.278325
EIF2S2	0.251645		RPS12	0.237599		GOLGA4	0.277791
NEDD8	0.251479		DNAJA1	0.237579		MAPK3	0.277533
ANP32A	0.251448		TSEN34	0.237528		MRPL46	0.277431
STAU1	0.250882		PCBP2	0.237521		NUDT9	0.277401
NFATC2	0.250459		FAM98B	0.23752		MBLL;MBNL2	0.277295
YTHDF2	0.250177		GUF1	0.237134		SNRPF	0.277157
GOLIM4	0.25		TRMT6	0.236988		SERBP1	0.277114
NR2F2;NR2F1	0.248754		TMCO1	0.236658		YWHAZ	0.276971
MRPS18B	0.248504		SMG9	0.236389		GMFB	0.276793
EIF4B	0.248223		RPP40	0.236071		UBE2K	0.276789
ARHGEF11	0.248179		HMGB3	0.234934		PPIL1	0.276152
TMEM55B	0.247964		NMT2	0.234181		TXNL1	0.276119
RPS3A	0.247884		LRRC59	0.234162		STXBP1	0.276001
MRPS5	0.247881		BUB1B	0.234136		SEC23B	0.275967
CREBBP;EP300	0.247697		CWF19L1	0.234014		S100A4	0.27559
RBM4	0.247685		STIP1	0.233891		TXNDC12	0.275073
SRSF6	0.246994		C14orf166	0.232443		GOT1	0.275021
RPL7	0.246459		CD97	0.232224		ME2	0.274709
TIMM50	0.246438		FAM98A	0.231785		GORASP1	0.274366
SET;SETSIP	0.246155		REPS2	0.231594		ST13;ST13P5;ST13P4	0.274025
STRN4	0.245904		TLE1;TLE4	0.231483		GRN	0.273345
S100A11	0.245574		RPL34	0.230812		PHAX	0.27327
RAB14	0.245371		CLINT1	0.23064		PRKD2	0.272748
ELAVL1	0.244456		HMGN2;HMGN3	0.230562		UBR1	0.272211
SH3GLB2	0.24442		NT5C	0.230524		SNAP29	0.272122
CROCC	0.244215		GINS4	0.230433		TM9SF1	0.271682
CFAP36	0.243924		PCNP	0.230361		RPL4	0.271434
AGFG1	0.243805		NAA30	0.230269		EFHD2	0.271161
COIL	0.243622		MYH14	0.230176		PTMA	0.27106
SPAG7	0.243486		KDM3A	0.229846		RAB1A	0.270883
LTV1	0.243364		DDX42	0.229824		NIPSNAP3A	0.270248
HPS3	0.243217		LTV1	0.229633		IFIT3	0.270243
SRSF5	0.243041		IPO4	0.229363		RAB14	0.270138
BNIP3	0.243021		DCAF8	0.229223		LIMD1	0.270001
TUBB4A	0.242665		CKAP2	0.229219		LSM2	0.269638
EXOSC4	0.242325		ATP5C1	0.229109		SURF1	0.269514
YWHAZ	0.241967		PHLDB1	0.229093		CCDC51	0.2694
RPS6	0.241962		WIPI2	0.228561		TRPV1;SHPK	0.26911
IFIT2	0.241634		VTA1	0.228199		QSOX2	0.268708
NOM1	0.241303		ERP29	0.228093		SCAMP3	0.268505
C11orf54	0.241184		PITPNB	0.227902		PSMF1	0.268371
PAK1	0.240943		CAMK1D	0.227266		RABGEF1	0.268285
TNFRSF21	0.240667		MARCH5	0.22693		GOSR1	0.268248
ATP1B1	0.240578		BST2	0.226466		MEPCE	0.268012
SMAD5;SMAD1	0.240402		NXN	0.226405		SLC27A1	0.26795
POU2F1;POU2F2;POU2F3	0.240383		OPTN	0.226254		ARMC9	0.26753
NT5C	0.240257		MAPKAPK3	0.226188		MRPL49	0.267513
HINT1	0.240136		COG5	0.225993		SQRDL	0.266921
NAA25	0.240117		MAP7D3	0.225795		YBX3	0.266913
MRPL1	0.239824		IFIT2	0.225742		FAM49B	0.266383
SP1	0.239416		MAP4K3	0.225456		LARP1	0.266162
CMAS	0.239402		AGFG1	0.225193		ESF1	0.265627
LSG1	0.239202		AGO2	0.22517		ARPC5	0.265426
IGHMBP2	0.238764		SPTBN2	0.225026		ADAM15	0.265397
NEDD1	0.238203		COG3	0.224953		SCAMP1	0.265249
FBP1	0.238167		NEK7	0.224507		LARP4B	0.26504
YTHDF1	0.238089		VBP1	0.224383		PPP1R18	0.264975
HLA-C	0.237923		AKAP9	0.224252		IFRD1	0.264772
IVD	0.237757		DDX52	0.224236		RPS8	0.264507
SPTBN2	0.237477		PSMD14	0.22376		SUMO2	0.264496
TXNL1	0.237429		PDZD11	0.223728		ARHGDIA	0.264479
TOMM34	0.23738		TCF25	0.223409		RPL29	0.264406
RABGGTB	0.237026		PON2	0.223221		TACSTD2	0.264304
STX5	0.236908		TNPO3	0.223194		AKR1A1	0.264021
DHRS7B	0.236814		EXOSC9	0.222821		GCDH	0.263423
SLC25A32	0.236489		EMC2	0.222752		DMAP1	0.263409
HDGFRP2	0.236387		DHX37	0.222611		C2CD2L	0.26332
VAPA	0.236071		TXN	0.222124		SPAG9	0.263015
UTP15	0.235909		AP2M1	0.222077		TCF25	0.263004
EIF2S3;EIF2S3L	0.235812		CD81	0.221906		RPAIN	0.26281
BYSL	0.235695		SFXN1	0.221437		IDH3G	0.262581
EIF3G	0.235627		UTS2	0.221128		FLNB	0.262359
CALCOCO1	0.235525		ELP6	0.221086		RPL10	0.262327
NUDC	0.235467		POLRMT	0.220765		GNB4	0.261996
CNOT4	0.235125		TTC12	0.220572		LRP10	0.261673
SRSF1	0.235078		OASL	0.220556		PTPN2	0.261413
PKP2	0.234949		S100A6	0.220135		PROSER2;C10orf47	0.261082
TRADD	0.234798		ATP5L	0.219663		MRPL48	0.260383
CDYL	0.234599		SMAD5;SMAD1	0.219654		COPS7B	0.260286
TFB1M	0.234588		TRMT11	0.219644		ESAM	0.259812
NUP35	0.234372		REEP5	0.219604		PRPF38B	0.259352
RRBP1	0.23437		SPAG9	0.219287		WDR92;DKFZp434B156	0.259228
TRIM3	0.234216		CEP41	0.219203		RPL21	0.259191
EPG5	0.233276		GOT1	0.219091		CALB2	0.259027
LSM7	0.232699		PDLIM1	0.219089		ALG12	0.258739
ARHGEF2	0.231415		TRAPPC12;CGI-87	0.218873		IAH1	0.258328
GPR89A;GPR89B	0.231406		TRAPPC3	0.218588		GOLGA5	0.257704
PPAP2A	0.231138		STUB1	0.21819		PPME1	0.257675
FADS2	0.231119		SFN	0.218016		IFT81	0.257543
S100A6	0.230945		ACTBL2	0.217804		RPL14	0.257455
SNX12	0.230945		NCKIPSD	0.217804		TXNDC5	0.257331
ADO	0.230635		LPGAT1	0.217788		RAB9A	0.257261
DNAJC7	0.230481		SMN1	0.217719		MRPS16	0.257201
ASPSCR1	0.230424		NME1-NME2;NME2	0.217551		FNBP4	0.257067
PRRC2A	0.230324		CTCF	0.217472		GCLC	0.25698
SPTAN1	0.23032		FADD	0.217155		ABHD6	0.256722
ZNHIT2	0.230114		GRPEL1	0.217114		IVD	0.255357
RPS8	0.229832		DNAJB6	0.21702		CCDC124	0.254761
IKBIP	0.229534		CACTIN	0.21666		PIP4K2C	0.253998
USP28	0.229522		EIF3C;EIF3CL	0.216647		MANF	0.253862
PLEKHA7	0.229374		LRRFIP1	0.21661		DHODH	0.253366
TNFRSF10A	0.229262		SNX18	0.216578		ABCC1	0.25304
TRMT1	0.228935		RAB5B	0.216574		PDXK	0.252431
RPS6KB1	0.228865		LEMD2	0.216489		WBSCR22	0.252145
PCF11	0.228286		CRTAP	0.216347		GPATCH4	0.252137
DNTTIP2	0.228085		LETM1	0.216237		UBXN6	0.251962
VPS33B	0.227731		GLMP	0.216204		NDUFB7	0.251207
MKI67	0.227619		SPAG1	0.216183		SLC7A6OS	0.250974
STOM	0.227391		ARHGEF40	0.21535		S100A10	0.250919
TXNDC9	0.227249		IKBKAP	0.215307		DDI2	0.250605
APBA3	0.22718		MRPL2	0.215191		NOL7	0.250228
TIMM23;TIMM23B	0.226953		UBAP2L	0.215		GNAI3	0.250195
RBMX	0.226588		SMG8	0.214245		PPP1CC	0.250075
VTI1A	0.226576		MED25	0.21407		MFGE8	0.249501
PIN1	0.226518		STAMBP	0.213824		POLR1C	0.249232
ARL3	0.226322		TRAF2	0.213741		VAPB	0.248884
TAMM41	0.226064		TRAF1	0.213736		DLGAP4	0.248697
EIF4E	0.225995		ARFGAP1	0.213631		ADAM9	0.248196
TSR3	0.225899		MTR	0.213447		MT-CO2	0.247346
MYCBP2	0.225478		EIF3G	0.213392		CHD1	0.247157
TRMT6	0.225338		TSPO	0.21339		GNS	0.246796
CCBL2	0.22523		PSMA2	0.213277		FAM177A1	0.246615
BCLAF1	0.225112		GABPA	0.213226		NDUFS8	0.246436
DYNLL1	0.225051		LRRFIP2	0.213113		AJUBA	0.246418
UBASH3B	0.224681		GALNT5	0.21309		SCAF11	0.245862
SLC35A4	0.224619		HSPE1-MOB4;MOB4	0.212951		ESD	0.245829
RBFOX2;RBFOX1	0.224551		GFM2	0.212588		SMAD2	0.245742
GNL3	0.224523		SLTM	0.212409		XIAP	0.245726
GOT1	0.22449		PUS1	0.212355		LARP4	0.245584
MRPS23	0.224265		SNX2	0.212028		FADS2	0.244979
RBM10	0.22396		EIF3A	0.211365		SRSF7	0.24496
EEF1E1;EEF1E1-BLOC1S5	0.223847		HIST1H1E;HIST1H1D	0.211147		REXO2	0.244371
NXN	0.223786		ARMC1	0.21107		AKR1B1	0.244039
TRIP10	0.222637		TIMMDC1	0.210846		UHRF1BP1L	0.243884
UAP1	0.22253		CIZ1	0.210759		MED15	0.243753
FPGS	0.222397		CYR61	0.210703		SLC25A6	0.243533
AKAP9	0.222236		PLA2G15	0.210565		SPIRE1	0.243044
YBX1	0.222184		UBE2M	0.210491		TNRC6A	0.241215
ALG3	0.221882		LYPLA2	0.210444		MFN2	0.240823
ECSIT	0.221847		SLC25A22	0.210351		NUDT19	0.240796
SBNO1	0.221516		C8orf33	0.210292		BCAS2	0.24062
CSNK1G3;CSNK1G2	0.221386		NDUFB4	0.210289		TOR4A	0.240405
WDR13	0.221262		ANKZF1	0.210182		SLTM	0.240385
LRCH4	0.220612		HLA-B	0.209632		HMOX2	0.240225
LRP10	0.220293		NT5DC1	0.209523		EDF1	0.239933
SCCPDH	0.220276		PPP2R5D	0.209135		TCEA1	0.239905
RPL8	0.219317		PTRH1	0.208962		MICA	0.239726
UCK2	0.219008		TOMM34	0.208712		NSUN2	0.239703
SPATS2	0.218489		IRF2BP2	0.20838		SEC61B	0.23936
NCEH1	0.218334		PLIN2	0.208248		TYMP	0.239159
ANP32E	0.218226		MRPL46	0.208184		CFAP36	0.239151
DHX16	0.218212		LSM4	0.208019		ARMCX3	0.238939
RPS19	0.21817		CISD1	0.207972		ZGPAT	0.238932
RPL18	0.218165		MTCL1	0.207969		RAB4A	0.238662
EPS8L2	0.218085		ZFPL1	0.207908		AIP	0.238019
MRPS24	0.217932		RPL23A	0.207773		CCDC43	0.237892
MTO1	0.217927		DNAJB1	0.207692		PCYOX1L	0.237887
SMYD3	0.217451		SCAF11	0.207569		ATP6V1E1	0.237766
SDAD1	0.217339		OXA1L	0.207479		HTATSF1	0.237704
CTDP1	0.217302		ARF6	0.207163		TMEM30A	0.237688
MAP4K3	0.217302		DCUN1D1	0.206905		RPS16	0.236993
RDH11	0.217276		REXO2	0.206711		GPKOW	0.236552
BUD13	0.21724		DNAAF5	0.2062		DPYSL2	0.236323
TBCA	0.216919		RAB11FIP1	0.206139		PIGU	0.236293
NKRF	0.216913		WDR62	0.20548		CANX	0.236237
GTPBP1	0.2164		AMFR	0.205146		MAOA	0.236108
GTF2E2	0.216375		TFIP11	0.204958		S100A13	0.23592
TRNT1	0.216353		METAP2	0.204889		RBM27	0.235663
TMEM2	0.216223		SLC35E1	0.204871		DLG1	0.235541
EMD	0.216092		PUS7	0.204609		DNAJB11	0.235388
RPL11	0.215457		PIN1	0.204409		NQO2	0.235336
THYN1	0.214362		TOM1	0.204136		PFN1	0.235226
EIF2B4	0.213602		TJP1	0.204076		RPS19	0.235152
NDUFA5	0.213535		PDXDC1	0.204041		PGRMC2	0.234998
WFS1	0.21341		DST	0.203686		OTULIN	0.234942
VPS13A	0.213362		CDC42EP1	0.203641		CLTB	0.234868
SUCLG1	0.2133		MAP4	0.203525		LSM8	0.234695
SLC30A7	0.213102		YWHAE	0.203416		RPS14	0.23426
SUN1	0.21294		DNAJB11	0.203185		TBCB	0.23348
ARID1A	0.212615		DYRK1A	0.203129		EXD2	0.233327
SRA1	0.212472		SHKBP1	0.203021		SRSF11	0.232798
DUSP3	0.212179		FAM213A	0.203001		TTC9C	0.232349
RABEP1	0.212074		ZNF787	0.202906		EGFR	0.232272
ARIH1	0.211945		BYSL	0.202834		HMHA1	0.231856
HNRNPDL	0.211736		DYNC1LI1	0.202787		MRPS24	0.231619
PDIA5	0.211323		XRN2	0.202399		PKP3	0.231461
MAX	0.211286		RPUSD2	0.202065		BCAP31	0.231408
GOLGA5	0.211027		MBLL;MBNL2	0.201814		PGAM1	0.231319
CARS	0.210901		ABCF2	0.201687		PLA2G15	0.231247
HNRNPA0	0.210782		SCAMP4	0.20163		RAP2B	0.23113
NCL	0.210621		SRP54	0.201572		MRPL23	0.231007
TBL2	0.210603		GMPR2	0.20142		RNASEH2B	0.230971
PSME3	0.210321		EIF5A;EIF5AL1	0.20125		CCBL1	0.230319
IGF2BP2	0.210233		HACL1	0.201233		ATL1	0.230288
SLC25A22	0.209847		C19orf52	0.201183		HSPA5	0.230249
EIF1AX;EIF1AY	0.209407		C14orf159	0.201133		NELFA	0.229935
DHRS11	0.209289		HSPB1	0.200963		PROCR	0.229775
GTF3C1	0.209021		MOGS	0.200768		SURF2	0.229722
MCAM	0.208892		RTCB	0.200683		COL4A2	0.229111
BAX	0.208821		PCYOX1L	0.20051		ABCC3	0.229021
RPL34	0.208673		NCOR1	0.200396		PSMC6	0.228289
ZNF207	0.20848		EIF2B2	0.200331		BIN1	0.22808
SLC9A7	0.207986		DPY19L1	0.200135		SGK223	0.227796
TBCB	0.207533		ZNF592	0.199993		RPL13A;RPL13a;RPL13AP3	0.227729
FMR1	0.207493		GARS	0.199558		GIPC1	0.22769
PPIH	0.207218		MTIF2	0.199418		RPL23	0.227561
SART1	0.206926		EPCAM	0.19936		IMP3	0.227377
DLC1	0.206912		NSUN2	0.199299		HDGF	0.227334
DEF6	0.206759		RP2	0.199253		PRRC2B	0.226636
YTHDF3	0.206502		SLC39A6	0.199204		MRPL43	0.226533
ASB6	0.206452		BID	0.198938		Em:AP000351.3;GSTT2;GSTT2B	0.226531
EFHD2	0.206423		TTC4	0.198451		PSMB4	0.226381
ADAM17	0.20625		RPS21	0.198341		MAX	0.226344
EPHB2	0.206054		PSMB4	0.198203		NDUFA13	0.226005
TBC1D22A	0.205859		LDLR	0.198165		PSMA2	0.225927
NUMBL	0.205703		SPCS1	0.198023		NPC1	0.225266
PIGS	0.205617		CNN2	0.197911		EEF1A1;EEF1A1P5	0.225251
TANGO6	0.205347		PLIN3	0.197711		ARHGAP17	0.225069
BAZ1A	0.204957		HMGB1	0.197665		CECR5	0.225038
MAPRE1	0.204888		POM121C;POM121	0.19765		WIPI2	0.224908
JAK1	0.204882		ABHD6	0.197531		TMEM14C	0.224902
RPS7	0.20485		PGM3	0.197391		PLXNA1	0.22451
SETX	0.204731		MRRF	0.197339		UBE2I	0.224346
ZPR1	0.204717		FERMT2	0.197221		TXNDC17	0.224271
TJP2	0.204308		PIGU	0.19699		SH3GLB1	0.224131
NTMT1	0.204265		OTUD7B	0.196908		BCCIP	0.224095
DTD1	0.204157		CLIC3	0.196735		PBDC1	0.223446
NFXL1	0.204006		STX7	0.19663		PIP4K2A	0.223416
NSUN2	0.203532		DNAJC7	0.196398		LGALS3BP	0.222934
PDCD2	0.203003		TTC27	0.196372		TBCEL	0.222842
TRMT5	0.20295		LSM2	0.196165		NIT2	0.222811
FAHD1	0.202693		UBE2C	0.195913		NEDD1	0.222545
IKBKG	0.202301		CAMSAP2	0.19587		YBX1	0.222537
ZFR	0.202204		DDX47	0.195867		PPIB	0.222494
GARS	0.20217		SCAF8	0.195624		POLRMT	0.222326
SET	0.202059		SNW1	0.195622		POR	0.222266
RPL9	0.201706		TF	0.195617		REEP4	0.222048
ICT1	0.201616		FNBP4	0.195557		PGM3	0.221912
DHODH	0.201459		SEC16A	0.19529		AMPD2	0.221869
OCIAD2	0.201331		FKBP1A	0.195229		PTRH2	0.22161
ZNF281	0.201327		FIS1	0.195055		SNX30	0.221485
PMPCA	0.20127		FADS2	0.19483		RPS3A	0.221228
PRPF31	0.201155		NT5C3A	0.194633		CBX3	0.221214
MBD3	0.201113		WBSCR16	0.194601		POFUT1	0.221024
MACF1	0.201093		TTN	0.194581		RTCA	0.220977
CHCHD2;CHCHD2P9	0.201061		CCDC50	0.194287		DHX16	0.220499
CDC42EP3	0.200983		ADNP	0.194098		SNRNP27	0.220414
SMYD5	0.200755		STAU1	0.193659		COL18A1	0.220397
FRMD4A	0.200663		LRRC47	0.19353		FBP1	0.220194
KIF14	0.200454		POLE3	0.193414		GSTZ1	0.219842
STBD1	0.200316		INTS8	0.192996		GCA	0.219713
KDSR	0.200202		SREK1	0.192929		HABP4	0.219654
BCL2L1	0.200003		RABGGTA	0.192896		NAPG	0.219079
PGM2L1	0.2		PPIA	0.192328		PARK7	0.219009
NUDT19	0.199832		RPL7	0.192154		HSPB1	0.218986
PDCD6IP	0.199762		STK26	0.191907		LUC7L	0.218837
NUDT9	0.199478		CLP1	0.1919		INTS12	0.218377
PDCL3	0.198344		PAFAH1B3	0.191753		MIF4GD	0.217762
PNN	0.198342		DNAJA2	0.191638		AMFR	0.216895
LATS2;LATS1	0.198048		EIF2AK2	0.191353		TATDN1	0.216877
NDFIP1	0.197808		BCCIP	0.191322		SGTA	0.216813
THRAP3	0.197569		ACADM	0.191231		SLC30A1	0.216788
CIAPIN1	0.197443		SH3BP4	0.191074		MRPS5	0.216611
AIMP1	0.197376		UBE3A	0.19093		IGF2R	0.216286
OCRL	0.196937		TMEM57	0.19074		SBNO1	0.216257
RAB5C	0.196867		ABLIM1	0.190706		WDR13	0.216136
GATAD2A	0.196856		RPS27A;UBB;UBC;UBA52	0.190662		SEC62	0.215418
RPS4X	0.19652		RAD23B	0.19051		PTTG1IP	0.215297
ANXA1	0.196274		PPIC	0.190503		SLFN5	0.214981
EPN1	0.196233		TPT1	0.190425		MAPRE1	0.21474
EIF2A	0.19606		KRI1	0.190386		CLPX	0.214636
IFRD2	0.195872		HNRNPU	0.190183		RCN1	0.21386
DPH5	0.195388		RPL5	0.190116		CLIC1	0.21381
YWHAB	0.195153		RPS25	0.190054		ACOX3	0.213045
UBAP2	0.194784		TTI1	0.189972		GALE	0.212643
PYCARD	0.194411		RNASEH2B	0.189427		HSDL2	0.212528
UFSP2	0.194182		RNF25	0.189389		GLMP	0.212088
CHMP5	0.193931		PEX14	0.189143		CD63	0.212046
ARIH2	0.193843		ANKS1A	0.189094		NDUFB10	0.211836
ALDOC	0.193704		WARS	0.188344		ZFAND1	0.21182
COPS6	0.19351		PUM2	0.188283		SLC25A1	0.211796
LGALS3	0.193078		LONP2	0.188042		UBE2Q1	0.211537
GNL3L	0.19302		RAB32	0.188031		IFT46	0.211429
HNRNPD	0.192922		RPL23	0.187248		CAMK2G	0.211342
MACROD1	0.192503		RPS19	0.187133		TAMM41	0.211104
LRRC47	0.192235		NUDCD2	0.18692		UBAP2L	0.211097
SCAMP1	0.192156		GNAS	0.186904		PRDX6	0.211094
GPKOW	0.192004		NAA50	0.186838		LIMK1	0.210686
GMPR	0.191967		ABHD12	0.186784		NDUFA7	0.210481
HSPA4L	0.191671		SLC44A2	0.186653		PAICS	0.210397
RAF1	0.191517		RRP12	0.186405		USP11	0.210362
ZC3H15	0.191249		GGCT	0.186295		MSMO1	0.210126
SPAG9	0.191243		CDV3	0.186243		PCBP2	0.210069
SSR3	0.191064		ATPAF2	0.186186		CYCS	0.209843
HELZ2	0.190364		SLC33A1	0.18596		GNAS	0.209774
SLC35F6	0.190205		COG6	0.185886		RAB11FIP1	0.209539
DNAJC2	0.19018		RPL3	0.185488		YIF1B	0.209381
DGUOK	0.189938		MEF2D	0.185378		RPL9	0.208455
SNRPD1	0.189874		NDUFA8	0.184869		PSMB6	0.207982
CMIP	0.189783		EDF1	0.184818		CHAF1A	0.207764
FLNB	0.189721		PRPF38B	0.184807		NR2C2AP	0.207451
RPL4	0.189633		RASA2	0.184714		SLC12A7	0.207417
UBAC1	0.189291		SRSF7	0.184626		TTC13	0.207227
MIB1	0.189161		HDGF	0.184503		NAMPT	0.206825
IMP3	0.189122		NSFL1C	0.184418		ACSL1	0.206762
HEL-S-109;NUCB2;Nucb2	0.188772		SORD	0.184256		PSMA6	0.206512
SAAL1	0.188577		NGDN	0.18411		FUS	0.206309
BCCIP	0.188569		PGRMC2	0.184019		ZRANB2	0.206155
SREK1	0.18856		NAA20	0.183783		ZPR1	0.205956
CSTB	0.188423		ATP6AP1	0.183766		EIF3J	0.205857
TOR1A	0.188365		PTMA	0.183734		PSME2	0.205776
EMC2	0.18774		MARS	0.182908		CCDC9	0.205652
ILKAP;ILKAP3	0.187653		STX4	0.182657		HTRA2	0.205544
RBM14	0.187602		EIF5	0.182546		COPG2	0.204918
PGLS	0.187513		TRAP1	0.182531		RPS17	0.204869
ROCK1	0.187426		FOXP4	0.182188		GAMT	0.204795
PRTFDC1	0.187171		SRPRB	0.18207		GSTP1	0.204784
ZCRB1	0.187107		SET	0.182019		MADD	0.20465
EIF5A;EIF5AL1	0.186539		NUDC	0.181938		SEC61G	0.204613
SNRPD2	0.186445		PRPSAP2	0.181883		POLR3F	0.204494
AKT2	0.186416		TAF8	0.181642		IGBP1	0.203971
LUZP1	0.186316		PCMT1	0.181373		ENPP1	0.203422
USP4	0.186294		UNC93B1	0.181276		NRAS	0.202934
SMEK2	0.186179		CBFB	0.181144		BCAT2	0.201486
PUS7	0.186147		ENDOD1	0.18109		HYI	0.201262
PRPF18	0.186119		NEDD4L	0.181011		MZT2B;MZT2A	0.200894
RBM17	0.185202		EEF2K	0.180979		VPS33B	0.200083
TRMT112	0.185157		EMC8	0.180758		MRPL10	0.199975
SCAMP2	0.184903		ATG3	0.180722		BCAP29	0.199938
TLN2	0.184855		SEMA3C	0.180361		GALC	0.199931
FAF1	0.184807		DUSP3	0.180312		SFXN3	0.199575
RFC3	0.18472		SCPEP1	0.180243		PSMB5	0.199491
MOCS3	0.184498		HSF1	0.179913		FLCN	0.19949
ATP6V1H	0.184475		SYNE1	0.179887		ENOPH1	0.199385
DAGLB	0.184432		SMARCAD1	0.179735		DYNLRB1;DYNLRB2	0.198785
B2M	0.18432		EMD	0.179607		CARS	0.198648
CETN2	0.18419		HABP2	0.179564		DEF6	0.198558
CASP4	0.183889		GMIP	0.179391		ARL3	0.198239
MARK3	0.183875		PSMC1	0.179372		PIGS	0.198016
CCDC94	0.183805		HIBADH	0.178828		PELO	0.197926
PSIP1	0.183228		ALDH1B1	0.178611		MRPL11	0.197686
WDR62	0.183152		ZC3H13	0.178559		SGSH	0.197341
HAUS5	0.183072		TMEM106B	0.178481		CAPNS1	0.197241
BST2	0.183018		TRMT1	0.178217		EIF3A	0.197169
TXNRD1	0.182579		VPS26B	0.177793		NUDT1	0.196898
ARFIP1	0.182421		RPS13	0.177205		ZCCHC8	0.196603
CDK11A;CDK11B;CDC2L1	0.18229		MYCBP2	0.176973		AK4	0.196378
PATL1	0.182277		MRPL11	0.176967		SLC7A5	0.196293
TRAPPC12;CGI-87	0.181796		HSPA4L	0.176908		TAPBP	0.196292
THBS1	0.181784		UBP1	0.176677		SRP14	0.196168
LRRC8C	0.181778		TMEM87A	0.17665		DNAJB12	0.19604
GTF2H3	0.181392		TEX264	0.176487		PRKCA	0.195943
PACSIN3	0.181332		TRUB1	0.17647		STAT3	0.195577
NUDT5	0.181085		SHROOM3	0.176366		ZNF787	0.195388
SRI	0.180888		RWDD4	0.176361		ECSIT	0.194795
HRAS	0.180884		GMPR	0.17604		HMGB3	0.194359
TPRKB	0.180701		ATAD3A	0.175912		RALB	0.194319
MTCL1	0.180699		EIF3D	0.175861		NGDN	0.194122
MAGOHB	0.180695		SURF4	0.175776		EIF5A;EIF5AL1	0.193825
RPS29	0.180479		OTUD4	0.175693		PSMG3	0.193687
HYI	0.180463		AP3M2	0.175445		EIF3C;EIF3CL	0.193669
MSMO1	0.180452		CHORDC1	0.175379		PLIN2	0.193591
HABP2	0.18014		IRF3	0.175371		CKAP4	0.193194
AK2	0.180042		NSUN5	0.175249		FAHD1	0.193111
SIGMAR1	0.179672		TFB2M	0.175213		ARHGEF40	0.192821
RPS10;RPS10-NUDT3	0.179277		DDX41	0.175097		MGAT4B	0.19278
VIPAS39	0.179276		MAP7D1	0.175028		BCL10	0.192257
ANKS1A	0.179099		SCAMP1	0.174854		KIAA1279	0.192059
SNAP29	0.178638		PPA1	0.174643		RPS12	0.19199
GOSR1	0.17846		UBAP2	0.174582		HIP1R	0.191164
SPCS2	0.17808		DLG1	0.174554		RABGGTA	0.191026
SH3GLB1	0.177898		SCO1	0.174349		CBR1	0.190947
GSR	0.177853		ZNF326	0.174286		DNAJA1	0.190801
PLIN2	0.177851		TUSC3	0.174246		KLC2	0.19029
SRGAP1	0.177592		CCDC51	0.174206		RPL13	0.190042
COL12A1	0.177446		PAFAH1B2	0.174087		C1orf123	0.189983
GCC1	0.17743		TRMT10C	0.174066		PSMD7	0.189569
PSMB1	0.177225		ERI1	0.17387		PPIE	0.18953
PABPC4	0.177133		PPM1G	0.173687		PSMC4	0.189522
NCOR1	0.177035		CIRBP	0.173537		TMEM33	0.189502
UXT	0.176828		NHLRC2	0.173447		CTNNBL1	0.189397
PRRC2B	0.176598		RBPJ	0.173383		TMX3	0.189226
BTF3L4	0.176493		YTHDF3	0.1732		IRAK1	0.188858
STK32C	0.175939		NEXN	0.173151		NISCH	0.188478
EIF2B2	0.17515		NQO2	0.173065		NONO	0.1883
CLP1	0.175121		SLC39A10	0.173047		USP4	0.188169
OTUD4	0.174599		SRRT	0.172795		EGLN1	0.187911
UBE2M	0.174439		ACP6	0.172785		RTCB	0.187828
GBP4	0.174395		PSMD7	0.172726		BSG	0.187818
CDC5L	0.17432		TRAPPC10	0.172709		FIS1	0.187764
PDE12	0.174206		GTF2F2	0.172596		XPNPEP1	0.187704
TUFM	0.174205		COPS7B	0.172355		BNIP3	0.187642
PRMT7	0.173777		PFN1	0.172214		PUM2	0.187508
SCRIB	0.173774		TRIM32	0.17183		TAF9;AK6	0.187201
RUVBL2	0.173642		SNRPG;SNRPGP15	0.171598		TACO1	0.187171
TM9SF3	0.173567		NELFCD;TH1L	0.171432		USP14	0.187156
PPM1B	0.17353		SRPK2	0.171389		NEDD8	0.187119
EIF3C;EIF3CL	0.173516		RPL13A;RPL13a;RPL13AP3	0.17137		NT5C3A	0.186697
RNASEH2C	0.173281		EML4	0.171187		C3orf17	0.186271
PARD3	0.17294		GTPBP2	0.170914		G3BP1	0.186245
PTTG1IP	0.172829		SSRP1	0.170896		RAB1B	0.186126
SUCLA2	0.1726		SPCS3	0.170655		CDK13	0.186048
EIF2S1	0.172444		UBE2S	0.170595		GGA1	0.185842
COPZ1	0.172317		PRDX4	0.170591		VPS28	0.185782
SLIRP	0.172057		ABCC1	0.170536		PIGK	0.185489
NACC1	0.1718		CMSS1	0.170145		TMEM115	0.185266
PTRH2	0.171206		ARF5	0.170098		BPHL	0.184824
PNPLA6	0.171144		PLBD2	0.170076		PSEN1	0.184805
NIFK	0.171092		NIT1	0.169727		NXN	0.184681
IFIH1	0.170773		IGF2BP2	0.169687		SFN	0.184252
EGFR	0.170562		ACSL4	0.169432		GRIPAP1	0.184102
EBP	0.170344		PSME1	0.16931		CMSS1	0.183947
YLPM1	0.170325		STRN3	0.169145		METAP2	0.183902
GINS4	0.170253		MAP1S	0.16891		FKBP9	0.183788
FECH	0.170248		CTU2	0.168856		CALR	0.183759
FNDC3B	0.170183		IRGQ	0.168492		HSPE1	0.18339
IGFBP7	0.169422		LIMD1	0.168443		AVL9	0.183354
HN1	0.169055		IBA57	0.168357		EPB41	0.183335
DYRK1A	0.168534		RPL36AL	0.168354		UBE2Z	0.182999
PAK4	0.168506		UVRAG	0.168289		TUBA4A	0.182883
QTRT1	0.168497		MADD	0.168191		FTL	0.182562
TTC27	0.168248		ARPC3	0.168006		LPGAT1	0.182555
NCOA4	0.168123		NAA25	0.167923		PEX6	0.181277
TGOLN2	0.167952		MT-CO3	0.167739		TP53RK	0.181255
NEK9	0.167521		COPG2	0.16771		PABPN1	0.181078
COX7A2	0.167385		NUBP1	0.167686		CPT2	0.181059
DCAF8	0.167244		ME2	0.16749		BCAR3	0.180877
H1F0	0.166852		PPME1	0.167449		SPTBN1	0.180774
LENG8	0.166541		VAV2	0.167448		CIAPIN1	0.18065
MKLN1	0.166482		TBL2	0.167331		MRPL16	0.180648
IKBKAP	0.166427		PTPN1	0.167212		C5orf22	0.18042
SYAP1	0.166382		PSMA4	0.167035		CMBL	0.180417
PRPF39	0.166078		SBNO1	0.16696		VTI1B	0.18007
HABP4	0.166047		EIF2S3;EIF2S3L	0.166935		SARS2	0.180026
CLN6	0.165959		NDUFS6	0.166822		WFS1	0.179982
SYNE1	0.165954		SMG1	0.166785		CPNE1	0.179776
NDUFA8	0.165895		TSC2	0.166563		CTSA	0.17953
GOLGA1	0.165488		CLPTM1	0.166557		CLPP	0.179012
UBXN6	0.165353		CCT5	0.166549		NUBP2	0.178949
RRAGA;RRAGB	0.165304		PDCL	0.166223		EPHA2	0.178837
ZNF787	0.165128		SSR3	0.166137		AFTPH	0.178605
RPS3	0.165116		TOM1L2	0.166105		THOC6	0.178305
MDC1	0.164907		CAST	0.16603		GTF2B	0.178148
KHSRP	0.164337		MEX3D	0.165973		DHRS7B	0.178056
OARD1	0.164275		PTGR1	0.1657		MACF1	0.177973
WIZ	0.164243		COPS3	0.16559		SH3RF1	0.177795
ISY1	0.163998		NDUFV2	0.165569		MT-ND1	0.177791
POGZ	0.163155		LEPREL1	0.165566		VARS	0.177591
SLC12A7	0.163086		HGH1	0.165565		SRSF6	0.177471
MRPL28	0.162752		RHOA	0.165354		NFXL1	0.177391
RAB18	0.162634		HCCS	0.165206		TOMM70A	0.17732
M6PR	0.162605		REXO4	0.165098		AKAP13	0.176842
RSU1	0.162473		BCL10	0.164926		LCMT1	0.176407
GSPT1	0.16247		ITM2B	0.164919		NMT2	0.175927
DLG1	0.162346		PACSIN2	0.164816		LPCAT1	0.175922
UBE3A	0.162134		SLC25A5	0.164783		ALDH1B1	0.175265
HMGB2	0.16204		SCYL1	0.164674		RPS3	0.17525
WDR18	0.161911		SUPT16H	0.164656		LAP3	0.174539
NOC4L	0.161806		RPL27	0.164564		MLST8	0.174086
USP34	0.161112		NUP43	0.164539		CHMP7	0.174025
DYNC1LI1	0.160949		KIF3B	0.164351		FKBP3	0.174015
DCAF6	0.160503		CNPY2	0.164095		CNDP2	0.174007
TWF1	0.160274		CDC34	0.164015		SNX5	0.173853
RPL23	0.160081		RPS11	0.163985		HDLBP	0.173528
FBL	0.159774		YWHAB	0.163838		SRSF9	0.173527
TRAP1	0.159772		ISOC2	0.163713		ATL2	0.173346
UBE2V2	0.159648		TOR1B	0.163673		TSR3	0.172764
SRGAP2	0.159595		ATP2C1	0.163554		SLC39A6	0.172617
PSMA3	0.159555		DHRS11	0.163546		LRCH1	0.172304
PDE4DIP	0.159547		ACAP2	0.163387		TKT	0.172091
HDAC6	0.159458		COPZ1	0.163384		MAP1S	0.171966
TXN	0.15913		NFATC2	0.163285		PRDX4	0.171658
NOL10	0.159128		ARCN1	0.163033		PA2G4	0.171417
RASA3	0.159108		EIF2A	0.162962		GBAS	0.171368
KMT2A	0.159056		PYCRL	0.162882		GBE1	0.171305
RELB	0.158773		XPO5	0.162754		PRPSAP2	0.171084
SPATS2L	0.158744		YIF1A	0.162641		AGRN	0.170792
TXLNA	0.158597		MRPL28	0.16261		SRP54	0.170617
DDX41	0.15859		S100A13	0.16256		SRXN1	0.17037
SNX2	0.158417		TCOF1	0.162371		EIF4B	0.170164
METTL3	0.158363		MRPL44	0.162306		THRAP3	0.169788
BID	0.158236		KATNAL1	0.161897		ACTR1B	0.169602
LRCH1	0.158194		GOLGA3	0.161425		LGALS3	0.169299
HMOX2	0.158189		FECH	0.161323		BAX	0.169182
STIM1	0.158155		CHPF2	0.161312		DDX58	0.169099
PDCL	0.158019		CCT6A	0.161033		MCAM	0.168887
HAUS3	0.157991		RPAIN	0.160887		ALDOA	0.168588
GPATCH8	0.157939		OSBP	0.160749		RBM14	0.168385
CALD1	0.157617		SDF2L1	0.160689		CSTB	0.168341
DIMT1	0.157502		FARSA	0.160541		MPDZ	0.168331
CYP51A1	0.157498		ATP1B1	0.160458		SLC2A1	0.167803
HDGF	0.157485		PIGT	0.160314		TIMP1	0.16773
NACA	0.157408		TKT	0.1603		EWSR1	0.167641
CNBP	0.157361		BCL2L1	0.160259		FAHD2A;FAHD2B	0.167461
CENPV	0.15712		TRMT112	0.160257		CMAS	0.167052
MRPS2	0.156894		SMG6	0.16002		RPL7	0.166857
IRAK1	0.156793		PIK3R2	0.159958		EPRS	0.166725
MGAT4B	0.156712		CHD1	0.15995		FADD	0.166713
NDUFA13	0.156502		MED16	0.159692		ATXN2L	0.166619
C2orf47	0.156352		PFDN1	0.159542		ATG4B	0.166288
CTPS1	0.156346		IFT81	0.159511		RPL32	0.166077
ACSF3	0.156125		PSPC1	0.159333		GPAA1	0.165969
TP53	0.156051		CCNH	0.159292		ZNF622	0.16593
RUVBL1	0.155955		CLCC1	0.159197		KDM5C	0.165895
SPNS1	0.155665		ORC2	0.158839		RPL36	0.165356
WDR92;DKFZp434B156	0.155618		SF1	0.158748		FN1	0.164948
RPP40	0.155435		RPS3A	0.158627		MRPL40	0.164639
RPL3	0.155321		GOLGA4	0.15825		LGALS8	0.16446
SNRPD3	0.15524		CASC3	0.157686		GRHPR	0.164363
RNF114	0.154547		CHAF1A	0.157495		LUC7L2	0.163919
SNW1	0.15426		SYAP1	0.157322		ARHGEF11	0.163898
CYCS	0.154139		CS	0.157079		LMAN2	0.163876
CCDC124	0.153774		PABPC1;PABPC3	0.156959		ZNF512	0.163755
RPL35	0.15364		ZNF281	0.156719		CRTC1	0.163521
TCOF1	0.153509		PRMT1	0.156709		C18orf8	0.163373
PRNP	0.153251		DNM2	0.156595		SRP19	0.16327
GEMIN5	0.153234		PFAS	0.156416		PSMB1	0.16317
PYCR1	0.153211		IGSF8	0.156286		GMIP	0.163153
C4orf27	0.153132		BAZ1A	0.15608		DNASE2	0.163074
TM9SF1	0.153044		ATP2B1	0.156026		DNAJB6	0.163047
NDUFS3	0.153004		BCAS2	0.155432		OVCA2	0.162501
TTF2	0.152428		CCNDBP1	0.155415		AGPAT1	0.1625
STX7	0.152307		QRICH1	0.155344		ACOT8	0.162395
DUSP23	0.152079		ADSL	0.155338		RPL38	0.162386
REPS1	0.15195		USP10	0.155225		CST3	0.162375
ARMT1	0.15186		LPCAT4	0.155198		MRC2	0.162134
HSPE1-MOB4;MOB4	0.15184		SAE1	0.155093		DFFA	0.162087
ABLIM1	0.151758		MRPS9	0.154942		LYPLAL1	0.161952
ATPAF2	0.151635		ANP32A	0.154938		COL7A1	0.16189
TPI1	0.151469		SZRD1	0.154917		HNRNPD	0.161709
USMG5	0.151457		CDC20	0.154725		NFS1	0.161657
XAB2	0.15139		PIN4	0.154602		SLC38A2	0.161425
DNAJB11	0.151303		PSMB2	0.154449		ME1	0.16115
RPRD1A	0.151008		EIF3E	0.154377		NT5DC3	0.161113
TCIRG1	0.150828		FZD7	0.154361		UBXN1	0.161065
TFAM	0.150647		SQRDL	0.154144		CSTF2	0.161035
GPHN	0.150633		LAMA5	0.153825		CAMK1D	0.160732
ST13;ST13P5;ST13P4	0.150557		PPP2R1A	0.153649		RPL11	0.160357
DDX52	0.150184		CARS	0.153571		PDIA6	0.159973
OXA1L	0.150154		ABCB10	0.153429		OASL	0.159269
SRP68	0.149703		FKBP4	0.153204		RRP9	0.159069
RBM26	0.149673		HSPA5	0.153196		FOXK2	0.158913
SPECC1L;SPECC1L-ADORA2A	0.149364		PSMC4	0.153095		RAB22A	0.158774
PTRH1	0.149302		SUPT5H	0.153055		MBD2	0.158561
RPS27A;UBB;UBC;UBA52	0.149177		HLCS	0.152698		DIEXF	0.158499
OGFOD3	0.148754		CLGN	0.152292		EHD1	0.158496
PSMD4	0.148676		C18orf8	0.152184		GGCX	0.158253
COG2	0.148612		HEATR5B	0.151937		ACLY	0.157765
PAFAH1B2	0.148479		FDPS	0.151799		TCEB1	0.157516
SEC63	0.148472		CTPS1	0.151745		ATIC	0.157365
TF	0.14843		PLAA	0.151704		GNPNAT1	0.157213
IDH3G	0.14834		TYSND1	0.15158		ARKL1;C18orf25	0.157005
SLC38A1	0.14802		CYC1	0.151461		HIGD1A;HIGD1C	0.156898
PRIM2	0.147995		RHOC	0.151454		PSMG4	0.156692
GAS2L1	0.147886		COG1	0.151446		FGFR1OP	0.156539
MYEF2	0.147857		UBA2	0.151311		SNX9	0.15642
SYDE1	0.147745		TTC1	0.151209		OAT	0.156364
TMX2	0.14717		SETD3	0.150924		HNRNPU	0.156145
SMG9	0.147058		RRBP1	0.150843		KTI12	0.156079
CDC37	0.146831		APAF1	0.150699		SCP2	0.156038
NNMT	0.146711		MRPS2	0.150544		DPF2	0.156034
TERF2IP	0.146632		PCNT	0.150509		SRPK2	0.155838
GTPBP4	0.146479		PIP4K2B	0.150417		FAM83G	0.155733
NADSYN1	0.14646		DHRS7B	0.150256		MTR	0.155612
DCAF10	0.146217		RIPK2	0.150255		C1GALT1	0.155594
ZNF592	0.146206		DHCR7	0.150249		ACTB	0.155463
FKBP11	0.146085		VPS45	0.150176		C9orf142	0.155278
KLC3	0.145911		TRIM2	0.150065		PSMD8	0.155245
RP2	0.145657		CLPX	0.149929		SPAG5	0.155135
DNPH1	0.145119		PPIE	0.149764		PIEZO1	0.154946
NECAP1	0.145084		MRPL49	0.14966		ATP5H	0.15468
ZC3H14	0.144997		PPA2	0.149636		PKM	0.154635
TFIP11	0.14487		EPHB2	0.149609		BCL9L	0.154305
HUS1	0.14465		CALCOCO2	0.149545		BABAM1	0.154264
CEP250	0.144508		HMGB2	0.149522		MRPL24	0.154114
LRRC8E	0.144451		PYGB	0.149445		RPL18A	0.154111
SRP72	0.144331		C3orf17	0.149425		SRI	0.154082
RNF40	0.144251		ACOX3	0.149357		HNRNPUL2;HNRNPUL2-BSCL2	0.153915
RNF20	0.143854		MORC3	0.148998		UBE2H	0.153913
SYNGR2	0.143791		TNPO1	0.148666		AACS	0.153676
DNAJB12	0.143699		RAF1	0.148176		PBXIP1	0.153327
ACYP1	0.143555		NDUFA4	0.148019		ATXN2	0.15269
COPS4	0.143468		RPS27	0.147939		CHTOP	0.152397
AK1	0.143283		STMN1	0.147932		PTRH1	0.152167
YWHAQ	0.142903		EIF4A1	0.14792		ELMSAN1	0.152093
ZNF326	0.142883		C1GALT1	0.14788		PNPO	0.151977
HINT2	0.142804		FMR1	0.147796		UTP3	0.151881
TBRG4	0.142643		TRMT5	0.147779		EIF6	0.15179
DCTD	0.1426		RRAS2	0.147417		SCRIB	0.151712
LUC7L3	0.142598		PTPRM	0.147184		EIF3F	0.1515
ARCN1	0.142528		RNMTL1	0.147089		MOB1A;MOB1B	0.151465
CLINT1	0.142411		QSOX2	0.146996		NADSYN1	0.151332
PSMG2	0.142354		BCR	0.146985		ACOT2;ACOT1	0.151116
WIPI2	0.142337		STRIP2	0.146946		RPL8	0.150955
DAXX	0.142271		ACTL6A	0.146871		FDPS	0.150821
KIAA0020	0.142128		FARSB	0.146663		PBK	0.15078
HERC2	0.141752		TMEM55B	0.146631		SDCCAG3	0.149794
RTN3	0.141204		POLDIP3	0.146445		MRPL1	0.149792
EIF2AK2	0.140943		APP	0.146401		TUBB4B	0.149675
AFF4	0.140863		NEDD1	0.146383		RPL35A	0.149641
PAF1	0.140735		SMAP1	0.146366		PSMC3	0.149549
HNRNPA2B1	0.140697		RNASEH2C	0.146355		TIMM23;TIMM23B	0.149443
SPRY4	0.140666		MRPL18	0.146194		RPS26;RPS26P11	0.148999
RPL21	0.140607		NT5DC2	0.146148		PLXNB2	0.148959
STIP1	0.140478		CCT3	0.145851		ARMT1	0.148917
PHKA1	0.140312		TIMM50	0.145838		CCT6A	0.148679
PROSC	0.140267		ARFIP2	0.145826		SCFD1	0.148569
CYHR1	0.140025		PGLS	0.1458		ECE1	0.148393
WASH3P;WASH2P;WASH1	0.139854		ICT1	0.145698		CYHR1	0.148284
TMEM87A	0.139785		IDH3G	0.14561		AKAP9	0.148222
BAT3;BAG6	0.139657		TAP2	0.14561		QSOX1	0.148164
RAI14	0.139556		UXT	0.145411		SEC24D	0.148118
CRTAP	0.139552		ETHE1	0.145187		RAB5C	0.147766
NONO	0.139414		LYPLA1	0.145102		ADPGK	0.147528
CDC123	0.139331		USP19	0.14507		NOB1	0.147337
WDR47	0.139309		NAA10	0.144972		GCFC2	0.147231
C12orf10	0.1393		PPIB	0.144835		STX8	0.14705
PPP1CB	0.138963		NUBP2	0.144817		F8A1	0.146967
NQO2	0.138909		MMS19	0.144726		LRRC8C	0.146835
C5orf22	0.138694		PTGES2	0.144687		REPS1	0.146765
PEX5	0.138577		SIL1	0.144297		QDPR	0.146361
DIEXF	0.13851		GDI1	0.143959		COL6A1	0.146056
CHAF1A	0.138382		VARS	0.143938		ATP2C1	0.145885
C12orf43	0.138362		HINT1	0.143672		PSMD4	0.14587
ALYREF	0.138275		PMS1	0.143598		UBAP2	0.145454
PVRL3	0.138225		PTPRA	0.143436		LETM1	0.145266
PPFIA1	0.138071		SRM	0.143222		HOOK3	0.145178
C3orf38	0.137956		BRD4	0.143143		RPL18	0.144976
STK10	0.137139		BUD31	0.143075		TRAP1	0.144969
UBP1	0.137064		ARMC10	0.143048		TMEM167A	0.144783
PYCRL	0.137061		SWAP70	0.143029		PLOD2	0.144751
PDAP1	0.137057		PSMD12	0.143006		STT3B	0.144686
WARS2	0.137043		IFT46	0.142994		NDUFA11	0.144658
WDR5	0.136793		EIF3K	0.142853		RPS25	0.144621
TMOD3	0.136757		SAAL1	0.14274		TIGAR	0.144483
PES1	0.136644		TATDN1	0.142663		DCAF8	0.144292
C6orf120	0.136603		PLXNB2	0.142593		STBD1	0.144289
CLCN7	0.136373		COL8A1	0.142578		DDX42	0.143811
FUBP3	0.13601		WWP2	0.142315		RAN	0.143794
MAP3K7;DKFZp586F0420	0.135597		FLCN	0.142314		HIGD2A	0.143563
AMOTL2	0.135564		LPCAT1	0.142244		FOSL2	0.143516
ENDOD1	0.135291		CDA	0.14198		CHD8	0.143259
MBP	0.135226		PSMA3	0.14194		HYOU1	0.143154
TXNDC5	0.134993		PPP1R8	0.141722		HSP90AB2P	0.142746
DCTN2	0.134931		TRIP10	0.14171		MRPL2	0.14261
WDR46	0.134643		PSME2	0.141555		BSDC1	0.142291
AP1S2	0.134546		SPG20	0.141537		SCO1	0.142034
UBE2I	0.134493		RUVBL1	0.14112		MINK1	0.141966
DIS3L2	0.134063		UBXN1	0.141052		COL5A1	0.141894
RAB8A	0.133874		NONO	0.140706		PRPF38A	0.141701
BOD1L1	0.133855		ERLEC1	0.14069		LIN7C	0.141532
MIPEP	0.133725		WBP2	0.140466		ANXA2;ANXA2P2	0.141227
LYN	0.1337		MRPS14	0.140129		MRPL53	0.141186
METTL1	0.133656		PSAT1	0.139955		ANXA8L2;ANXA8L1	0.140819
ZYG11B	0.133264		TACC3	0.139954		SAFB	0.140509
METTL5	0.132954		RARS2	0.139824		PABPC1;PABPC3	0.140473
C1GALT1	0.132656		PSMB7	0.13958		EIF3D	0.140433
BIN3	0.132435		OXSM	0.139536		ADPRHL2	0.139986
SPG20	0.132385		AGTRAP	0.139523		VAMP7	0.139986
EXOSC6	0.132335		ZC3H11A	0.139522		SEC16A	0.139853
DERL2	0.132159		SNRPD1	0.139119		OSGEP	0.139633
SLC1A5	0.132017		GIGYF1	0.139014		ZC3H15	0.138972
FBXW11;BTRC	0.131968		GPR89A;GPR89B	0.138923		ZNF185	0.138698
CCDC43	0.131918		DHX16	0.138909		TRMT11	0.138048
FCHSD1	0.131877		CDK16	0.138896		SEC13	0.137981
RPL17;RPL17-C18orf32	0.131677		NAMPT	0.138814		C9orf64	0.137825
DARS	0.131672		RNF149	0.138664		TEX264	0.137812
PAFAH1B3	0.131575		PPP2R4	0.138654		NMNAT1	0.137241
STX4	0.131478		STRN4	0.138632		EPS8L2	0.136952
CCNB2;CCNB2V	0.130997		GSR	0.138533		CCAR2	0.136906
TALDO1	0.130834		SEC24A	0.138496		SLC1A5	0.136592
PA2G4	0.130489		TRIM38	0.138378		GLUL	0.136341
UQCC2	0.130347		PPFIA1	0.138196		CFAP20	0.136219
S100A10	0.130202		MRPL15	0.137801		RAB21	0.136079
UBE2D2;UBE2D3	0.129938		SLC3A2	0.137767		ANP32E	0.136012
ETHE1	0.129769		TNRC6A	0.137546		HSPD1	0.13592
HSP90AB1	0.129567		DDX1	0.137472		ARHGEF2	0.135915
NOTCH2	0.129496		DDAH2	0.13727		ARMC1	0.135791
DNAAF5	0.129298		TXNL1	0.137248		NAA25	0.135395
MRPL22	0.129181		SDAD1	0.137187		CEP131	0.135352
TPX2	0.129115		FH	0.137147		RPSA	0.135187
DYNLRB1;DYNLRB2	0.129091		CNN3	0.136954		LONP1	0.135161
PSMD11	0.128939		PSMA1	0.136793		TWF2	0.134843
SIL1	0.128691		LEO1	0.136781		NLRP2	0.134669
SGTA	0.128681		RBM14	0.13669		TJP1	0.134206
TMEM11	0.128422		DR1	0.136585		TARS	0.134204
STRAP	0.12837		ACYP1	0.136569		ALAD	0.133919
HACL1	0.128132		GCFC2	0.136376		ANK1	0.13365
PGP	0.128092		ZPR1	0.136207		MIB1	0.133626
CWF19L1	0.128037		SH3BGRL3	0.136156		COG7	0.133597
ALKBH5	0.127684		PRPF31	0.13613		AGPAT2	0.13347
ATP1A1	0.127658		TRRAP	0.135858		CHID1	0.133452
MAD1L1	0.127391		PXK	0.135788		CALCOCO1	0.133089
MRPS17;hCG_1984214	0.127317		TTF2	0.135644		SLC25A3	0.132545
TBC1D4	0.127296		COX20	0.13554		PAPSS1	0.132411
SPTBN1	0.126998		GNPNAT1	0.135514		SRSF5	0.132357
GNB4	0.126604		CIAPIN1	0.135338		RBM10	0.132139
PAFAH1B1	0.126572		ZRANB2	0.135316		POLDIP3	0.132028
XYLT2	0.126557		SFSWAP	0.135288		SMS	0.131983
TUBA4A	0.126399		RBM12	0.134947		RPS11	0.131598
UBR1	0.126375		AHCY	0.134701		SLC35A2	0.131348
METAP1	0.126288		NLE1	0.134528		NCOR1	0.13134
ACBD3	0.126197		TTC9C	0.134307		MED12;TNRC11	0.131303
MRPL3	0.126186		DCUN1D5	0.134284		MSH3	0.130994
NGLY1	0.126175		MPHOSPH8	0.134157		EPN1	0.130835
PDIA3	0.125634		DDX10	0.134155		COPS7A	0.130482
SLC41A3;SLC41A1;SLC41A2	0.12547		BAG3	0.133799		ANXA5	0.130441
STK38	0.125281		PRPF40A	0.133712		RPL34	0.130151
ZNF574	0.125151		TMX2	0.133633		PSMD9	0.12975
LARP1	0.125098		ARHGDIA	0.133603		RAB10	0.129609
APPL1	0.125012		OCIAD1	0.133568		NCAPH2	0.129424
HOMER3	0.124576		AKR1B1	0.133381		USP19	0.129385
ZCCHC6	0.124534		GAS2L1	0.133272		SETX	0.12933
AKR1B1	0.124519		MYDGF	0.133267		PSME3	0.129247
SMTN	0.124266		SRSF1	0.133249		ARIH1	0.129078
NLE1	0.124113		ZNF318	0.133243		ATAD1	0.128956
HSPD1	0.12397		CDYL	0.133035		CCDC12	0.128924
PSMB5	0.123961		BRPF3	0.132999		ANGEL2	0.128761
RNGTT	0.1239		TUBGCP4	0.132798		RPL10A	0.128507
IREB2	0.12388		KIF5B	0.132778		NIF3L1	0.128503
AP2S1	0.123611		U2SURP	0.132741		DCTN2	0.128426
HLA-B	0.123504		SLC12A4	0.132678		TOMM20	0.128391
RPL37A	0.12349		HSPA1B;HSPA1A	0.132496		RALBP1	0.128345
COX4I1	0.123427		FUS	0.132243		RPS7	0.128303
CARS2	0.123289		ME1	0.132158		TDP2	0.128237
MED20	0.122929		SFPQ	0.132117		GOSR2	0.128079
PFKM	0.122876		FLNC	0.132099		MX1	0.12784
MAPRE2	0.122819		TPD52	0.132058		CELF1	0.127591
TBC1D5	0.122817		HSPH1	0.13191		SLC25A5	0.127482
MRPL13	0.12281		WASF1	0.131803		PACSIN2	0.127338
TAOK3	0.122802		CNOT3	0.131651		TTC4	0.127337
PSMB6	0.122715		ISG15	0.131565		CCDC55;NSRP1	0.127335
CEP131	0.122709		USP11	0.131447		GLYR1	0.127221
SERPINB1	0.122621		PGAM5	0.131331		GNB1	0.127172
FOXP4	0.122437		ZC3H15	0.131223		CCT3	0.126925
RUNX1	0.122254		CBR1	0.131214		HPRT1	0.126672
ME2	0.121844		LSG1	0.130696		SRGAP2	0.12665
STX12	0.121841		SNX12	0.130545		CRTAP	0.126618
PDDC1	0.121725		MRPL54	0.130461		YTHDC1	0.126357
EEF1A2	0.121717		INTS2	0.130384		STX12	0.126069
ATP5L	0.12164		CEP44	0.130245		CETN2	0.126015
PSMA6	0.121481		PAICS	0.130227		BPGM	0.125791
ATP5O	0.121459		STK3	0.130224		RAB7A	0.125725
PARK7	0.121305		RPS20	0.130122		FAM50A	0.125654
BMS1	0.12121		AIFM2	0.12987		MRPL41	0.125515
MRTO4	0.121049		WDSUB1	0.129706		PSMD12	0.125479
BTF3	0.120995		HNRNPA0	0.129446		TPT1	0.125435
WDR54	0.120907		KLC1	0.129419		NLN	0.125294
PPIB	0.120869		HSPBP1	0.129416		MARCH5	0.125158
DDX42	0.120829		SPTAN1	0.129155		GLOD4	0.125148
ENO1	0.120823		PRRC2B	0.129004		ITGB4	0.124921
PCID2	0.120743		DDX55	0.128967		APMAP	0.124916
PMPCB	0.120645		AKT1	0.128826		ANKLE2	0.124762
GGCT	0.1206		ARKL1;C18orf25	0.128813		RPL6	0.124754
UBXN1	0.120396		GNG12	0.128475		OPTN	0.1245
RBM25	0.120106		ACO2	0.128453		SLC9A3R1	0.124396
UBE2N;UBE2NL	0.120055		GNA13	0.128396		FARSA	0.124229
PTPRA	0.119977		FABP5	0.128343		GTF2E1	0.124203
DTYMK	0.119932		PSMD6	0.128183		TSPAN3	0.124083
CPSF6	0.119822		HSP90AB2P	0.128146		ABCD3	0.124062
GPRC5A	0.119816		GUK1	0.128038		SAP18	0.123927
AIP	0.119765		ANKFY1	0.127954		QTRT1	0.123764
DDRGK1	0.119643		MSH6	0.127704		IKBKAP	0.123744
NCAPD3	0.119481		TLR2	0.127701		HSDL1	0.123356
NME1-NME2;NME2	0.119358		SERPINB1	0.127278		OCRL	0.123205
GRB10	0.119306		MID1	0.127145		UBA2	0.123004
TPRG1L	0.119288		CCT2	0.127069		PHLDA1	0.123001
MAT2A	0.119134		CBR3	0.127057		FYCO1	0.122887
TIMM44	0.118629		NIT2	0.12698		MRRF	0.122885
MFSD10	0.118626		PIP4K2A	0.126802		SHKBP1	0.122859
ZC3H4	0.118541		KHDRBS1	0.126755		ZMIZ1	0.122469
ACAD8	0.118291		RPL19	0.126505		ARMC10	0.122451
GPR116	0.118286		ZNF428	0.126432		DYRK1A	0.122242
PPP6R1	0.118155		MRPL16	0.126194		RNF10	0.122192
ANXA3	0.118117		KLC2	0.12616		CD3EAP	0.122175
CDC42BPB	0.118087		SRSF2	0.126126		HSPA13	0.122128
WNK1	0.117956		LEPRE1	0.125688		TBCC	0.121838
GNA13	0.117892		ADRB2	0.125683		METTL1	0.121608
RPL5	0.11788		KBTBD2	0.125629		YTHDF3	0.121222
APRT	0.11763		LANCL2	0.125259		CEP44	0.121194
HAUS8	0.11715		WAC	0.125187		TRIM47	0.12118
PTX3	0.117117		CHCHD3	0.125046		ALG5	0.121014
MTMR1	0.117075		CSTF2T	0.12503		PSMB7	0.120924
MARS	0.117046		RAB8A	0.124996		EHBP1	0.120784
AMPD2	0.117035		PSMD13	0.124985		AKAP1	0.120747
RAB11FIP1	0.117011		RABEPK	0.124948		ANP32B	0.119991
GMDS	0.116899		WDR54	0.124861		KATNAL1	0.119946
ARHGAP17	0.116877		PGM2	0.124828		TBC1D10B	0.119805
TSTA3	0.116748		RNF10	0.124535		FUBP3	0.119701
RFTN1	0.116645		MRPL1	0.124369		ABHD14B	0.119465
NDUFA12	0.116599		NPC1	0.124203		RPL23A	0.119418
NOSIP	0.116573		DRAP1	0.12405		SLC35F6	0.119265
REEP5	0.116467		UBXN6	0.123832		TRIO	0.118799
DNAJA3	0.116404		CCDC47	0.12373		RAB8A	0.118728
GAPVD1	0.11631		HSP90AA1	0.123706		ANXA3	0.118714
TBC1D22B	0.116108		SPCS2	0.123606		NR2F2;NR2F1	0.118667
PPIC	0.115867		EPN1	0.12357		CPSF6	0.118596
ARMC8	0.11577		IFI16	0.123513		CTNNB1	0.118414
SFXN3	0.115673		PBXIP1	0.123447		QIL1;C19orf70	0.118356
PTPN1	0.115626		SARS2	0.123115		DDX46	0.118189
OPTN	0.115472		RBM26	0.123037		AP3M2	0.118115
HEATR5A	0.115468		PAF1	0.122925		SRSF1	0.117956
CRNKL1	0.115348		ECI1;DCI	0.122922		IRF3	0.11779
ACOT13	0.115345		CHAMP1	0.122767		PDCD2	0.11779
F3	0.115194		FBXW11;BTRC	0.122757		UQCRB	0.117575
BCL10	0.11495		ACP1	0.122666		APLP2	0.117444
GTSE1	0.114864		YME1L1	0.122546		ACP1	0.117393
MELK	0.114841		PNPLA6	0.122414		NACC1	0.117363
NOL6	0.114676		MED24	0.122396		RPS5	0.117247
FAM21A	0.114505		ACAD8	0.122375		SLC9A3R2	0.117158
CXorf38	0.114453		TAF7	0.122368		PRPF31	0.116888
RPS24	0.114417		MTO1	0.122225		GGCT	0.116573
UXS1	0.114186		ARMC6	0.122057		HAL	0.116566
MAPKAP1	0.113979		PCK2	0.121784		TMED10	0.116477
GFM2	0.113685		SYVN1	0.12166		FAM98A	0.116377
DCUN1D5	0.11359		ASUN	0.121607		SART1	0.116353
DDX23	0.11359		RPL24	0.121593		EHMT1	0.11635
VPS45	0.113517		LENG8	0.121584		CIAO1	0.116204
RRP7A	0.11339		DEF6	0.121314		GBP2	0.115328
RPLP0;RPLP0P6	0.11333		CIRH1A	0.121199		DOHH	0.115294
RABGGTA	0.113234		WDR6	0.121193		RBM4	0.115031
SLC38A2	0.112961		TNFRSF10B	0.121058		STX5	0.114725
PTGES2	0.112913		IMPDH1	0.120942		CMPK1	0.11441
EPN2	0.112872		DDRGK1	0.120744		MICAL3	0.114362
NFATC2IP	0.112819		SLC25A3	0.120739		BLVRB	0.114285
CTAGE5;MIA2	0.112709		MACF1	0.120677		UGGT1	0.113772
RABL3	0.112632		ECI2	0.120651		DLD	0.113745
TRAPPC10	0.11221		RTF1	0.12064		CDC34	0.11365
ENO2	0.11219		GLMN	0.12063		MARS	0.113394
CKB	0.112073		LRRC8E	0.120282		DAB2IP	0.112856
SNRNP70	0.112051		PDCD6IP	0.120211		SDC4	0.112753
LIMD1	0.111776		GSTZ1	0.120141		RASA3	0.11245
DNAJA2	0.111477		ECSIT	0.120069		IL6ST	0.112345
RARS	0.111419		WFS1	0.120021		GSTO1	0.112317
MORF4L1	0.111079		NCOA7	0.119996		NNMT	0.112141
TIGAR	0.111022		RSF1	0.119809		HMBS	0.111988
POP1	0.110854		PAK4	0.119725		MRPL14	0.111921
RDX	0.110776		TPRG1L	0.119719		DDX6	0.111788
QSOX2	0.110593		RELA	0.119701		LRRC16A	0.111713
PSMA1	0.110565		EIF4G2	0.119121		CAPRIN1	0.111663
MRPL15	0.110255		LCLAT1	0.118875		LYPLA2	0.111576
ATP2C1	0.110094		DGUOK	0.118728		RPS27	0.111432
HYPK	0.110017		MFF	0.118722		MTX1	0.11142
VTA1	0.109867		ATP1A1	0.118541		PRDX3	0.111224
EIF3A	0.109852		HAUS4	0.118533		IRGQ	0.110974
ITPK1	0.109797		SLC25A6	0.118391		TIMM13	0.110939
PTPRE	0.109405		AGPS	0.118368		RAD23B	0.110566
SPATA5L1	0.109224		PPP1R37	0.118134		CAT	0.110437
FDPS	0.109173		PMPCA	0.118		IMPDH1	0.110367
COPS7A	0.108988		CC2D1B	0.117989		PFKM	0.110158
GNPNAT1	0.10877		CPNE1	0.117928		WDR54	0.110005
GOPC	0.108703		FARS2	0.117877		ATP6V1C1	0.10971
KIF3A	0.108634		TMUB1	0.117744		RPL19	0.109688
HNRNPA1	0.10831		HDHD3	0.1175		ATP1A1	0.10959
SH3KBP1	0.108285		LACTB2	0.117401		PDLIM4	0.109287
TP53RK	0.108273		PPP4R1	0.117344		NEDD4L	0.109277
USP24	0.108171		APRT	0.11728		RPS10	0.109249
MRPL2	0.1081		PGP	0.117221		PPFIA1	0.109219
RCOR1	0.108018		PRDX3	0.117109		TAX1BP3	0.108659
MKRN2	0.107746		RNF14	0.117099		SERPINB6	0.108651
VPS26B	0.107744		AAMP	0.117074		SCRN2	0.108637
KLHL4	0.107646		MDH1	0.117062		INTS5	0.108506
NOL11	0.107525		DBNL	0.11697		GOLT1B	0.108309
BRCC3	0.107436		CCBL2	0.116964		PHB	0.108171
HEXIM1	0.107411		TAF9;AK6	0.11693		SAE1	0.108106
PPP1R18	0.107163		TGFBRAP1	0.116731		RDH13	0.107874
UBE2H	0.107143		KIAA1279	0.116445		VAPA	0.10755
YIF1B	0.106805		ASCC3	0.116442		ERLEC1	0.107528
NAGK	0.10666		TTLL12	0.116151		SYNJ2	0.107172
BCAP31	0.10652		GIPC1	0.11595		KCTD14	0.106987
HMGCS1	0.106294		UBR1	0.115807		NELFCD;TH1L	0.106852
PPIE	0.106221		NMT1	0.115762		PCF11	0.106679
WBP11	0.106215		HYOU1	0.115759		TMTC3	0.106661
RPL12	0.106029		RBM33	0.115699		KIF13B	0.10653
ACOT8	0.105813		LRCH3	0.115684		STRN3	0.10652
RBM42	0.105771		YLPM1	0.115413		PITPNA	0.106474
FAM162A	0.10576		PRKCA	0.115304		SCPEP1	0.106413
SRRM1	0.10571		MED4	0.115276		USP16	0.106293
RABEPK	0.105524		ALG8	0.115266		PLOD3	0.106269
PSPC1	0.105304		PFKM	0.115085		CTCF	0.106209
NUP153	0.105114		GGCX	0.115065		PCNP	0.106073
HSPA5	0.105005		PLCG1	0.115063		SETD3	0.106066
DROSHA	0.104397		GRWD1	0.115025		MYEF2	0.106058
ISG15	0.103968		DCTD	0.114934		PIK3R2	0.106047
DDX47	0.103904		SRGAP2	0.114837		PDE12	0.105775
NXF1	0.103867		TPI1	0.114651		SLC3A2	0.105512
MTHFD1L	0.103775		TWISTNB	0.114566		EIF3E	0.10544
SNRPB;SNRPN	0.103773		STAT1	0.114444		FAM21C	0.105183
RBM34	0.103678		UNC13D	0.114333		FNDC3B	0.105181
DDX6	0.103396		CUL4B	0.114006		TFG	0.105148
FAF2	0.103238		TRAPPC5	0.114		HDAC6	0.105145
HTRA2	0.10302		SRP68	0.113968		TARDBP	0.104945
CTNNBL1	0.102885		SCARB1	0.113942		ADI1	0.104921
TYMS	0.10284		EED	0.1139		ATP6V1B2	0.104914
ABCC1	0.102815		2008-09-01	0.113852		AKAP8L	0.104682
KLC2	0.102713		OSGEP	0.11352		MDH2	0.10467
SLC7A6OS	0.102312		TMBIM1	0.113504		DUSP3	0.104534
ESD	0.10223		MGAT2	0.113451		WBP2	0.104398
IDH3A	0.101849		ROCK1	0.11334		STAM2	0.104294
GPSM1	0.101754		RAB14	0.113238		SFPQ	0.104145
TRRAP	0.10174		PDPR	0.112908		PPP6C	0.103954
ATXN2	0.101658		TBCB	0.112884		PAK4	0.103586
RNASEH2B	0.10156		NUP214	0.112871		HEATR3	0.103431
AHCTF1	0.101556		MFSD10	0.112827		REEP5	0.10337
ZBTB7A	0.101417		TAP1	0.112667		ADSL	0.103301
SCYL1	0.101338		C21orf33	0.112368		KCMF1	0.103097
ADAM10	0.101316		XRCC5	0.112316		RBBP6	0.10288
PHB	0.101216		HSP90B1	0.112239		PHB2	0.102563
FLNA	0.101208		NAP1L1	0.112183		SNX3	0.102534
PANK4	0.101065		CLPTM1L	0.11198		APOOL	0.102499
MAP1S	0.101048		PTBP1	0.11188		UQCRFS1;UQCRFS1P1	0.102338
CLIC4	0.100967		HSPA4	0.111808		PLEKHF1	0.1023
RPS5	0.10074		AK2	0.11165		HNMT	0.102221
MYDGF	0.100667		AKAP11	0.111644		ASUN	0.101788
HOOK3	0.100425		SELO	0.111581		BCAT1	0.101499
AP2M1	0.10038		MCAT	0.111503		SCAMP2	0.101461
ABHD5	0.100318		APMAP	0.111454		ANXA4	0.101354
PARP1	0.0999918		PDIA6	0.111295		ALG9	0.101324
TRPV1;SHPK	0.099961		KPNA3	0.111266		GAS2L1	0.101084
USP16	0.0997022		TRIP6	0.11124		MOGS	0.100881
C1orf123	0.0996186		CSRP1	0.111006		ARF6	0.10082
PEX14	0.0995979		ELP2	0.110884		TXLNG	0.100813
LPCAT1	0.0990591		WDR5	0.110755		UQCR10	0.100803
CD2AP	0.099026		SDCBP	0.11062		COMMD3-BMI1;BMI1	0.100325
KDM3A	0.0987425		HP1BP3	0.110569		THNSL1	0.100298
PNPLA2	0.0986153		SCRIB	0.11053		UFL1	0.0999416
UQCRB	0.0985918		PFKP	0.110497		RARS2	0.099682
DSTN	0.0978483		LGALS3	0.110413		RAP1A	0.0996224
PMS1	0.0976425		USP48	0.110352		PMPCB	0.0995728
ERI3	0.0974108		USP16	0.109899		IPO4	0.0995175
RUFY2	0.0973682		SMARCA5	0.109801		QTRTD1	0.0993093
QSOX1	0.0973247		TRIM47	0.109796		PABPC4	0.099041
IFIT3	0.0972341		MCAM	0.109721		ATP1B3	0.0989456
KPNA3	0.0971425		BPHL	0.109661		ASNSD1	0.0989313
CLIC1	0.0971117		PGAM1	0.1095		OSTF1	0.0988229
PRIM1	0.0966695		SRP14	0.109486		C14orf159	0.0986758
PHLDB1	0.0964142		DHX57	0.109387		ATP6V0A2	0.0985629
NUP88	0.0964095		CCT4	0.109281		SNRPB2	0.0979884
DNAJC9	0.0963659		MON2	0.109123		EML3	0.0978295
SDCCAG3	0.0963573		USP14	0.109028		TTC38	0.0975081
NELFCD;TH1L	0.0962029		C2CD2L	0.108826		CCZ1;CCZ1B	0.097484
PPIA	0.0960538		NDUFA12	0.108814		TJP2	0.0974592
GSTO1	0.0960229		RPL35A	0.108693		USP5	0.0974061
STK11IP	0.0959558		EFTUD1	0.108651		EIF2S1	0.0972322
RFC1	0.0959075		BLVRB	0.108525		TBC1D22A	0.0971003
EIF3H	0.0957975		EXOSC10	0.10849		HARS	0.0968561
ADPRHL2	0.0957867		CYP51A1	0.108475		MYOF	0.0966148
FARSA	0.0957495		FAHD2A;FAHD2B	0.108342		GSR	0.0966113
PRPF19	0.0956806		NPM1	0.108159		PFKP	0.0965379
PYGB	0.0955652		PPP1CB	0.107976		STAMBP	0.096537
CHUK	0.0951602		GPN3	0.107929		SIGMAR1	0.0964057
PRRC2C	0.0951475		PDCL3	0.107926		SPATS2L	0.0962124
ORC3	0.0949958		NELFB	0.107885		VPS26B	0.0961692
GPC1	0.0949761		PWP1	0.107522		CORO1B	0.0961167
MAP4	0.0949736		ACAT1	0.107342		HSPA4L	0.0960919
BAG5	0.0949628		LRRC16A	0.107313		RHOT1	0.0959527
CDC42	0.0943219		POLR1C	0.107164		ACTL6A	0.0958904
PGRMC1	0.0940952		EIF2B5	0.107151		RTF1	0.0957155
LACTB2	0.0940224		EPHX1	0.107034		SLC25A4	0.0954355
SAE1	0.0939767		LDHA	0.106962		DEGS1	0.0953843
AK4	0.0938813		LEMD3	0.106934		DAB2	0.095005
SH3GL1	0.093854		SNRPD2	0.106686		NFATC2	0.0949256
AACS	0.0934601		MRPS5	0.106645		XRN2	0.0949059
ZC3H7A	0.093449		PHF3	0.106511		FAF2	0.0947132
S100A4	0.0934041		SRSF6	0.106446		RFX1	0.0945066
ANK1	0.0932706		CTBP1	0.106427		MON2	0.0943429
AAK1	0.0931559		ERP44	0.106197		RPS23	0.0940841
SMARCD1	0.0930008		PARP12	0.106016		MKRN2	0.0939945
EEF1A1;EEF1A1P5	0.0929508		GATAD2A	0.105939		RUVBL1	0.0938629
HSPBP1	0.09294		GFPT2	0.10592		BCLAF1	0.0936842
LEMD2	0.0928574		HMOX2	0.10592		UCK2	0.0932398
TRAPPC4	0.0924069		GEMIN5	0.105854		ATP5C1	0.0930707
SETD7	0.0921653		HARS	0.105805		SNRPD3	0.0930411
CHTF18	0.0921545		SART1	0.105591		SARS	0.0927556
RPL6	0.0921494		PRRC2C	0.10559		CACYBP	0.0926278
PSMD3	0.0920197		HSPD1	0.105394		PSMB9	0.0926059
CCDC51	0.0919094		ALDOA	0.105329		ARFRP1	0.0925446
ATP6V0D2	0.0913734		VPS28	0.105121		PYGB	0.0923163
CFL1	0.0910994		STAM	0.105059		ECI1;DCI	0.0923119
RPP30	0.0910988		MRPS23	0.104879		HCCS	0.0920397
C14orf159	0.0908773		MINA	0.104742		HMGCS1	0.0918615
PGM2	0.0907214		XRCC6	0.104704		KIF21A	0.0918582
TBK1	0.0906601		ALG5	0.104678		CDYL	0.0915826
FBXO22	0.0906517		C1QBP	0.104636		SLC35E1	0.0915721
ABCE1	0.0906305		RPS24	0.104614		HLA-C	0.0915505
ARF5	0.0903721		STX8	0.104588		PSIP1	0.0910317
DOHH	0.0903556		ARMT1	0.104582		DNAJC16	0.0908934
ODR4	0.0902494		CTIF	0.104574		WDFY3	0.0907726
RAB1B	0.0902348		PTDSS2	0.104552		PATL1	0.0906833
EPB41	0.0902324		SLC27A1	0.10451		NPTN;DKFZp566H1924	0.0904818
PRDX4	0.0902297		NDUFB10	0.104334		TP53	0.0904551
CEBPZ	0.090222		OLA1	0.104154		SIL1	0.0903009
SLC16A3	0.0900593		RPS16	0.104111		MICU2	0.0901963
FAM98A	0.089956		XRN1	0.103944		MOB3A	0.0901909
MFGE8	0.089797		CACUL1	0.103679		HNRNPA1	0.0898561
LANCL2	0.0893669		AKAP13	0.103676		IKBKG	0.0895608
SUPT5H	0.0893164		COL4A2	0.103579		DHX36	0.0895208
CASK	0.0892725		TMED1	0.103404		RUVBL2	0.0893542
TMF1	0.0892458		DDX6	0.103251		SSR4	0.0891803
CD63	0.0889015		FASTKD2	0.103207		CCT4	0.0891498
RRP8	0.0888716		GPI	0.103127		CFL1	0.0885843
MEX3D	0.0888699		SLC30A6	0.103081		FTSJ1	0.0884867
EMC8	0.088759		ERH	0.102819		RPS20	0.0883576
UQCRFS1;UQCRFS1P1	0.088541		PSMD1	0.102781		SENP3;SENP3-EIF4A1	0.0882883
PHLDA1	0.0885057		WDR18	0.102729		YWHAB	0.0881767
PRPF40A	0.088472		TIGAR	0.102466		LDHA	0.088089
RANGAP1	0.0884418		ORC3	0.102246		EIF3H	0.0880607
SRPR	0.0882915		ANXA8L2;ANXA8L1	0.10194		EIF2B3	0.087767
FARSB	0.0880315		SUMO1	0.101902		VTA1	0.0876881
IMPA1	0.0879958		UBE2K	0.101797		CPPED1	0.0874405
PSMC4	0.0879262		TP53BP2	0.101485		NAA50	0.0871998
TDP2	0.0878937		CLIP1	0.101437		EIF2S2	0.08719
CSTF2	0.0878725		2010-09-01	0.101417		NDUFA6	0.0871265
RAN	0.0876274		NCLN	0.101281		TRMT61A	0.0870949
DNAJA1	0.0875667		GNB4	0.100704		FKBP4	0.0869862
SLAIN2	0.0875626		FAM134C	0.100624		TRIP10	0.0869544
SF1	0.087273		USP8	0.10041		CCT2	0.0869236
EHBP1	0.0872599		SMARCD1	0.100317		FBXW11;BTRC	0.0867362
APOB	0.0872246		RPTOR	0.100107		GNAI2	0.086558
NVL	0.0871525		GRN	0.100072		PI4K2A	0.0863873
BUB1	0.0870724		PKP1	0.0999972		SHMT2	0.0863695
CCT6A	0.0867577		YBX3	0.0997976		RBM15	0.0860341
GCFC2	0.0864878		ATIC	0.0996666		NPEPPS	0.085933
WAPAL	0.0863565		RNF121	0.0994801		TMEM126A	0.085557
LMNB2	0.0863504		RAB5A	0.099309		SLC27A4	0.0854629
ANKIB1	0.0862169		COASY	0.0992454		HERC5	0.0853856
BLVRA	0.085935		KIAA1671	0.0991974		UFC1	0.0853208
FKBP8	0.0858307		ENO1	0.0991859		APP	0.0849632
UBR7	0.0857646		PPP1CC	0.0989046		UBE2O	0.0849072
FKBP4	0.0857509		CDC42BPB	0.098841		TMEM41B	0.0848516
NDUFB9	0.0856959		F8A1	0.0988251		RPL36AL	0.0847435
TCEB3	0.0855843		RBM28	0.0984586		RHOA	0.0845722
COMMD10	0.0854069		SLC9A3R1	0.0984268		PRPF18	0.0845222
ATP6V0A1	0.0852588		REPS1	0.0983677		NPM3	0.0844781
FAHD2A;FAHD2B	0.0851669		PPP1R18	0.0983089		PRMT5	0.0842384
TSPO	0.085056		NEK9	0.0982132		PVRL3	0.0841827
TOE1	0.0849686		JAK1	0.098203		LOXL2	0.0841042
PIEZO1	0.0849314		ARID1A	0.0979973		LAMC1	0.0840305
LIMS1	0.0849187		EIF3B	0.0979236		PDP1	0.0838044
VPS25	0.0848951		FCHSD1	0.0978457		UCKL1	0.0836735
TMEM115	0.0848446		PELP1	0.0978177		PSMC5	0.0836283
SZRD1	0.0848039		PNP	0.0976737		SH3KBP1	0.083237
NCLN	0.0847603		STT3A	0.0976521		RPS27A;UBB;UBC;UBA52	0.0829767
VAPB	0.0846475		MED14	0.0975409		PPID	0.0829455
SLC39A6	0.0844275		CDK13	0.0971139		NDUFS3	0.0827932
DLD	0.0844135		PGK1	0.097079		WDR70	0.0827227
COG3	0.0842816		PNPLA2	0.0967213		NBN	0.0825968
PRPF4	0.0842756		TBCC	0.0966644		ABCF3	0.0824715
TCF25	0.0842164		CHMP7	0.0963586		EPHX1	0.0822906
RAB5B	0.0839494		PRKCI	0.0962086		KCTD3	0.0821629
MTX2	0.083663		PSMB9	0.0961199		SRSF4	0.0819737
ERGIC1	0.0836026		EIF1AX;EIF1AY	0.0960178		TNKS1BP1	0.0819181
AIMP2	0.0835555		EIF5B	0.0959441		PIH1D1	0.0814699
FNBP4	0.0834923		TM9SF1	0.0959161		STRIP2	0.081461
ALDH9A1	0.0834904		TYMP	0.0958834		B2M	0.0813144
EIF3I	0.0833899		AIP	0.0957645		STX3	0.0812321
P4HTM	0.0831642		SNRPB2	0.0955585		PPM1G	0.0812225
GRHPR	0.082997		TGOLN2	0.0954873		USP7	0.0811892
GOLGB1	0.082976		RPS8	0.0954857		MRPS17;hCG_1984214	0.0810792
ZNF330	0.0829547		MAPRE1	0.0953741		TRAPPC5	0.0809491
NUDT2	0.0829013		MIB1	0.0953522		EIF3I	0.0806255
ARFGAP1	0.0826886		CRTC1	0.095351		PPM1B	0.080575
MFN2	0.0826518		LRWD1	0.0953506		TMEM87A	0.0805349
HMGB3	0.0824687		KIAA2013	0.0952667		MAPKAPK3	0.0804323
MON2	0.0824296		NUP62	0.095142		HADH	0.0802644
MICA	0.0822144		RPL38	0.0950069		AIFM2	0.0801096
BAP1	0.0819731		RPL8	0.094972		IDH1	0.0798508
HMGB1	0.0817162		DYNLL1	0.094718		PRRC1	0.0796792
PDIA6	0.0815125		RAN	0.09471		ACAD8	0.0796413
NOC2L	0.0813243		MFGE8	0.0946627		NUP37	0.0794217
DKC1	0.081268		SUMF2	0.0945517		P4HB	0.0793715
SH2D4A	0.0812429		ACLY	0.0944599		YARS	0.0792411
DRG1	0.0811688		PPP6C	0.0943893		PRCC	0.0791175
ERLEC1	0.0811593		RABEP1	0.0943546		ASL	0.0789111
SEC61B	0.0810717		TCP1	0.094134		ACSL3	0.0787376
POLR2E	0.0810067		USP32	0.093614		NUP35	0.0786308
HPRT1	0.0809584		UFD1L	0.0935933		SSBP1	0.0784413
ZNF451	0.0809386		OCIAD2	0.0934156		FIP1L1	0.0781743
PLXNB2	0.080651		TRMT61A	0.0933021		PTGES3	0.0779533
ETFB	0.0806141		RPL18A	0.093228		NOSIP	0.0778097
CCAR2	0.0805432		STAMBPL1	0.0930983		ABCF1	0.0777896
RIOK2	0.0804399		OTULIN	0.0930897		OSBPL6	0.0777593
ARFIP2	0.0804316		THNSL1	0.0926569		MRPL3	0.077645
DHRS4	0.0803321		AHSA1	0.0926504		UBE2S	0.0775245
DHPS	0.0802911		C16orf62	0.0925795		ACOX1	0.0775127
DAB2	0.0800635		SETD7	0.0925213		PSMA4	0.0775108
SUPT16H	0.0796541		MAT2A	0.092521		PLD3	0.0772715
HARS	0.0795755		EWSR1	0.0924002		TMX2	0.0772419
GRK6	0.0794935		SRPX	0.0923417		ATP6V1A	0.0769393
CCT4	0.079332		NMES1;C15orf48	0.0922012		TUBA1A;TUBA3C	0.07687
HNMT	0.079178		TRIM25	0.0921688		SH3GLB2	0.0765788
SDC4	0.0791438		CHTF18	0.0917908		DNAJC7	0.0764516
KLHDC3	0.0790008		CACYBP	0.0917397		HERC6	0.0763052
RAB39A	0.0788317		RPL14	0.0917282		ZNF207	0.0762831
DNMT1	0.0787802		DLC1	0.0917091		CD9	0.0761003
PRKAA1	0.0787646		RNF113A	0.0916767		MKLN1	0.07606
ITSN2	0.0787551		PPM1B	0.0916516		WARS	0.0760056
PPP3CB	0.0786622		GBA	0.0915076		TXNDC9	0.0758479
GALK1	0.0785262		FIP1L1	0.0914558		GBA	0.0758311
HNRNPK	0.0784976		PARD3	0.0911506		BICD2	0.0756741
VPS36	0.078318		NCDN	0.0910734		SRRT	0.0756629
RPL13	0.0780808		NDRG3	0.0910384		DPY19L1	0.0755571
POLD2	0.0780757		HNRNPA1	0.0908918		SREK1	0.0753721
ARPC5L	0.0779889		DDX17	0.090868		TUFM	0.0753613
TNPO3	0.0779273		HSPA8	0.0905692		OGFOD3	0.0753384
THOP1	0.0776691		POLR1E	0.0904442		CHCHD3	0.0752983
LEPRE1	0.077618		PRC1	0.0902828		PSMA3	0.0751632
PSMC2	0.0776046		TXLNA	0.0901241		CAV2	0.0751508
SRRM2	0.0775013		PPIH	0.0900946		ARRB1	0.0751486
RHOA	0.0774984		RBM10	0.0898965		STRAP	0.0751155
SDF2L1	0.0773273		MYL9	0.0896893		WDR18	0.0750904
RAPGEF6	0.0772533		DDX23	0.0895634		LSM4	0.0747833
MED25	0.0772116		TMEM256-PLSCR3;PLSCR3	0.0895438		GRB10	0.0747735
TRMT61A	0.076911		MRPL3	0.0895125		RPL30	0.0745653
FADD	0.0767476		GALNT10	0.0893494		UQCRC2	0.0745331
TCERG1	0.0764287		LPXN	0.0891711		DBT	0.0745207
COPS2	0.0764017		RPP30	0.0891336		DHRS7	0.0744534
ACOT2;ACOT1	0.0763092		CTNNAL1	0.088803		NEK7	0.0743227
SLC33A1	0.0762529		PPP1CA	0.0886208		NDUFS2	0.0741409
IRF2BP2	0.0762415		CYB5R1	0.0884775		CDK11A;CDK11B;CDC2L1	0.07409
ELP3	0.0762396		RNF40	0.088404		HNRNPH2	0.0740579
BAG2	0.076004		CLASP1	0.0880706		RPL37A	0.0737384
AHCY	0.0759226		PSMD3	0.0880295		ACO2	0.0737368
TRIP6	0.0759004		BTF3L4	0.0878932		SERPINB1	0.0735769
TAF15	0.0758591		NUP35	0.0876214		TBC1D10A	0.0735715
EXOSC9	0.075847		EXOSC4	0.0875483		USP34	0.0734647
NSMAF	0.0757532		TNPO2	0.0874999		SUCLA2	0.0733954
POLA1	0.0756623		YIF1B	0.0874983		SCYL1	0.0733589
TSEN34	0.0754175		CTSA	0.0874859		ELP3	0.0732807
TCP1	0.0751101		STK10	0.0869004		PDE4DIP	0.0731541
CIRH1A	0.0750504		DDX5	0.0868794		KIAA1467	0.0730505
GHDC	0.0748316		C9orf114	0.086869		SRP9	0.0723995
NME1	0.0745993		PDLIM7	0.0867751		SPRYD7	0.0723902
RAC1;RAC3	0.0745748		MYH9	0.0867055		RANBP1	0.0723807
HSP90AA1	0.0744375		DARS	0.0866499		SNAP23	0.0723465
DHRS7	0.0741863		CGGBP1	0.0865979		MCAT	0.0722961
ALDOA	0.0739276		MFN2	0.0865326		MRPS23	0.072272
BCAS2	0.0737527		SLC2A1	0.0864735		ACBD6	0.0716632
DDX1	0.0735966		TFAM	0.0863997		USP48	0.0714172
IFIT5	0.073514		CCT8	0.0863765		GSN	0.0712554
NAP1L1	0.0733754		CDC37	0.0862395		PLCD3	0.0712004
ATAD3A	0.0732778		INPP4A	0.0862172		YME1L1	0.0711177
FAM129A	0.0731554		C16orf58	0.0860694		EIF2AK2	0.0710618
PSME1	0.0729154		CASP7	0.086043		YLPM1	0.0706495
TMCO4	0.0728588		ACAT2	0.0860157		C8orf82	0.070556
STK4	0.0728559		POP1	0.0859893		WARS2	0.0703974
CBR1	0.0727644		SFXN3	0.0859448		SF3B6	0.0703796
SSSCA1	0.0724974		RNPS1	0.0859168		RNASEH2C	0.0703096
IK	0.0724004		SUCLG1	0.0858253		ANP32A	0.070144
SEC14L2	0.0722729		ASMTL	0.0857248		PRRC2A	0.069912
CSDE1	0.0721753		CPPED1	0.0856857		PODXL	0.0695105
SNRNP27	0.0720472		AKR7A2	0.0853974		USP15	0.0693372
UBQLN4	0.0718095		ARF1	0.0852896		GPR89A;GPR89B	0.0693026
NUDT21	0.0717996		KTI12	0.0851723		SCCPDH	0.069231
PLCG1	0.0717843		UBE2V1	0.0850585		CNN3	0.0692164
NAA30	0.0715663		FBXL18	0.0848853		RPL24	0.0691989
COG5	0.0715364		SRI	0.0848681		ATP5L	0.0689869
BOP1	0.0715195		C9orf142	0.0848653		PMPCA	0.0689586
YEATS4	0.0714976		EIF3I	0.0848039		HNRNPUL1	0.0687087
WDR48	0.0714029		ZC3H18	0.0847397		PFAS	0.0686585
HK2	0.0713091		AAK1	0.0847254		ERP44	0.0686483
USP33	0.0712048		KPNB1	0.0846761		TAX1BP1	0.0686274
PI4KB	0.0711969		ZDHHC5	0.084465		SLC25A32	0.0685234
PNO1	0.0711514		RMDN3	0.0843906		MRPL13	0.0684605
SDCBP	0.0711498		RAB18	0.0843608		APEX1	0.0683301
PPP1CA	0.071044		COL18A1	0.0842298		TJAP1	0.0680993
SLC3A2	0.0709537		DNAJC1	0.0842094		NUDC	0.0680863
DPY19L1	0.0708364		AP2A2	0.0841732		GSS	0.0678002
DDX20	0.0707515		WBP11	0.0840311		SPATA5	0.0677363
ITGB5	0.0707235		TACSTD2	0.0838925		MTHFD1L	0.0676877
IP6K1	0.0704126		OSBPL9	0.0838811		DOPEY2	0.0676813
POMGNT1	0.0703913		RBM4	0.0838467		ZNF318	0.0676689
SDHB	0.0703033		ZNF622	0.0838133		CHMP3	0.0674508
PBK	0.0700947		COG7	0.0837959		EVI5L	0.0670414
RNPS1	0.0700928		KCTD3	0.0837228		WDR44	0.0668068
MRPL16	0.0699762		AMPD2	0.083684		ERO1L	0.0667769
PAXIP1	0.0698924		MPC2	0.083636		SNRPC	0.0667544
PLIN3	0.0693143		HDAC1	0.0836061		NOTCH2	0.0667356
DIDO1	0.0692212		FGFR1OP	0.0835422		MTMR2	0.066597
PPIL4	0.0691977		TNKS1BP1	0.0835215		NDRG3	0.0665646
ARHGDIA	0.0691236		MIF	0.083512		DLC1	0.0663973
UEVLD	0.0689672		ALG9	0.0835047		PCK2	0.0661853
SSRP1	0.068944		CMBL	0.0834754		SUGT1	0.0659714
FASN	0.0687901		HGS	0.0834411		HSPBP1	0.0658983
TPR	0.0686477		PSMC5	0.0832265		ACAA2	0.0658185
CLPX	0.0684919		IDH3A	0.0831769		BCL2L1	0.0657988
EPCAM	0.0684242		SLC25A32	0.0829989		EXOSC2	0.0657326
SMC1A	0.0683963		EEF1A1;EEF1A1P5	0.0829843		MRPL47	0.0656923
KARS	0.0683107		NANS	0.082962		DOCK9	0.065636
ADSL	0.0681051		GOLGA2	0.0827707		PDHA1	0.0653219
SETD3	0.0680002		SMARCB1	0.0826548		PWP1	0.0650749
STX8	0.0679617		CD59	0.0826406		AIMP1	0.0648301
BCAP29	0.0676651		WDR44	0.0826085		GNL1	0.0648015
COMMD8	0.0675799		TIMM23;TIMM23B	0.0824636		USP32	0.0646452
NUBP2	0.067579		RNF114	0.0824114		CHMP1A	0.0644684
GRIPAP1	0.0674038		SPATA5L1	0.0820052		MED20	0.0644143
NUP50	0.0672754		CLIC4	0.0818834		UNC119B	0.064383
IMPDH2	0.0672134		CROCC	0.0818672		DHRS11	0.064229
PSMA4	0.0672073		PTRH2	0.0818672		WWC3	0.0640729
EIF1AD	0.0671899		RAB7A	0.0818017		FKBP8	0.0640697
OSGEP	0.0671174		CCDC58	0.0816615		UTP18	0.0639073
HMCES	0.0667639		NUB1	0.0815763		PSMD3	0.0638418
TFCP2	0.0667267		GPC1	0.0815077		POP1	0.0637795
ALDH1B1	0.0667022		MPDZ	0.0814317		LSG1	0.0635684
U2SURP	0.0665894		PPIG	0.0812995		OXA1L	0.0635675
MORC3	0.0663436		PRPS1	0.0812569		RPS15A	0.0633802
SSH3	0.0663128		RPS3	0.0812248		TSTA3	0.0632579
EEFSEC	0.0661755		PSMB5	0.0809113		RPRD1B	0.0632458
SRSF4	0.0660938		APEX1	0.0808824		EIF4A1	0.0632404
TACC3	0.0660133		COMMD3-BMI1;BMI1	0.08074		RAC1;RAC3	0.0631504
DDX27	0.0659943		GGA3	0.0806694		TRIM38	0.0629676
SRC	0.0658433		GMDS	0.0803019		ERI1	0.0628764
CCNDBP1	0.0658243		KARS	0.0802997		PPIF	0.0628713
CTU2	0.0655092		NDUFS3	0.080198		KHDRBS1	0.0626755
AARS2	0.0654825		POR	0.0800632		CCS	0.0625696
COL18A1	0.0652231		CPNE2	0.0800136		HINT2	0.0622499
GIT2	0.0651213		KDSR	0.0799408		KLC4	0.0618019
TUBGCP4	0.0645914		G3BP1	0.0799163		NCL	0.0617927
THNSL1	0.0643195		SLC25A13	0.079896		KIAA0907	0.0617836
EHD1	0.0641931		DHRS4	0.0798712		HIST1H1E;HIST1H1D	0.0614176
MCTS1	0.0641896		RPL9	0.0798343		OCIAD2	0.0612659
RBM3	0.0641575		TUBA4A	0.0797116		IDE	0.0612262
SMARCA5	0.0641006		PSMG3	0.079642		LYAR	0.0609395
TTC12	0.0640726		MORC2	0.0795863		CEMIP	0.0609338
TTC1	0.0639865		COPB1	0.0791419		PRKAR2A	0.06073
GPN1	0.0639289		SH3GL1	0.0790402		ABHD10	0.0606817
UQCR10	0.0637213		TBRG4	0.0786829		ASMTL	0.0604334
LRRC57	0.0636584		GBE1	0.0786699		TIMP3	0.0604115
GIPC1	0.0636454		SH2D4A	0.0786432		PPIG	0.0604013
ACAT2	0.0635713		ALDOC	0.078351		SMARCAD1	0.0602932
DOPEY2	0.0635309		TIAL1	0.077926		KIAA2013	0.0601397
HNRNPU	0.0634238		BECN1	0.0778111		LRRC47	0.0601145
EIF2AK4	0.0633434		CPEB4;CPEB2;CPEB3	0.0775874		RPS4X	0.0600824
CLPB	0.0631571		ARHGEF18	0.0775681		HACL1	0.0600338
KLC1	0.0629263		LIMA1	0.0774673		ECI2	0.0598888
ATP5C1	0.0626802		PAPSS1	0.0772552		ELAVL1	0.0597951
NUB1	0.0626033		EDIL3	0.0772333		RPL12	0.0594486
ALDH18A1	0.0624587		RPL10	0.0771011		BAT3;BAG6	0.0592931
MOCS2	0.0624482		MAPK3	0.077076		HEATR5B	0.0591364
DDX5	0.0623515		EHD1	0.0767956		SUN2	0.0591269
TSNAX;DISC1	0.062329		DIP2B	0.076608		CLN6	0.0590168
GALNT1	0.0622878		ASNS	0.0765972		CPD	0.05896
KTN1	0.0621392		CCNB1	0.07656		NIT1	0.0587333
DHRS1	0.0618509		IPO5	0.0764542		PDHB	0.0583293
VARS	0.0617199		RPL10A	0.0762571		GPI	0.0581331
CLUH	0.061499		EARS2	0.0762189		FASTKD5	0.0580454
MECP2	0.0614538		EIF4G1	0.07617		DDX5	0.0579379
PSMD8	0.0613413		PSMC3	0.0761147		STOML2	0.0578909
SURF1	0.0613098		ARL8A	0.0760441		CSNK2A1;CSNK2A3	0.0578238
PPP4C	0.0607732		RABL6	0.0759633		POMGNT1	0.0575473
DHX32	0.0607357		DYNC1H1	0.0758419		DCTN3	0.0574039
RAB9A	0.0606639		HSDL2	0.075731		CSK	0.0570609
PSMA2	0.0605939		HSD17B10	0.0756718		BAP1	0.0570517
RPL10A	0.0605246		ATOX1	0.0756687		STIP1	0.0566448
MPG	0.0604461		KTN1	0.0756439		PRPF40A	0.0565894
VAMP8	0.0604092		DSTN	0.0754649		LEPRE1	0.0563574
RANBP9	0.060393		MBOAT7	0.0754213		PSMA7	0.0563354
ANXA8L2;ANXA8L1	0.0603819		TLN2	0.075366		FNDC3A	0.0562267
APOOL	0.0602915		OAS2	0.0753053		CLIC4	0.0559231
SDHA	0.0602646		TAB1	0.0751473		TERF2IP	0.0558361
FBXO30	0.060188		SENP3;SENP3-EIF4A1	0.0750717		MRPS11	0.0557425
SH3RF1	0.0601145		RAE1	0.0750383		BLVRA	0.0556679
GALNT10	0.0599763		TBC1D17	0.0747716		TMBIM1	0.0555719
PLRG1	0.0598834		EFHD2	0.0747261		GCC1	0.0555124
RAD50	0.0598294		PRPF6	0.0746924		DHPS	0.0553818
CRYBG3	0.0598272		ALDH16A1	0.0746549		HGH1	0.0552524
MINK1	0.0598135		EGFR	0.0746342		NDUFA8	0.0552012
SEPHS2	0.0597534		AK1	0.0745869		STK26	0.055062
HNRNPAB	0.0594387		STX5	0.0744893		OGFR	0.0550226
PRPF38B	0.0593843		TBP;TBPL2	0.0743732		GHDC	0.054807
NANS	0.0593503		DDX60L	0.0741475		STRN4	0.0547412
DOCK9	0.05935		LMAN2	0.0737829		RGL2	0.0546239
SUZ12	0.0592321		PNPLA8	0.0737324		PNKP	0.0543944
TSC1	0.0591442		HMGCS1	0.0736584		RFC1	0.0540094
KIAA1279	0.0591249		MTA2	0.0735343		SPAG7	0.0540078
MTCH2	0.0591075		TARBP2	0.0732625		MRPS10	0.0539786
ATG3	0.0588525		XPO4	0.0732594		PGAM5	0.0537227
TRUB1	0.0588033		METTL3	0.0732571		COG5	0.0537001
GLOD4	0.05876		PDLIM4	0.0729974		SH3BP4	0.0536709
DNM2	0.0587476		GALNT7	0.0728947		MRPL15	0.0534376
MRPL41	0.0583665		RALBP1	0.0725807		ARCN1	0.0528831
TRIM47	0.0583448		HNRNPUL2;HNRNPUL2-BSCL2	0.0724465		KIF14	0.0528231
STRIP2	0.0582857		COX4I1	0.0724293		LRSAM1	0.0526832
CPSF3	0.0582244		BUD13	0.0723988		PKN1	0.0526584
ABCF1	0.0579723		SYNRG	0.0722771		EXOC6	0.0524654
THUMPD3	0.0578712		AFG3L2	0.0718937		NR3C1	0.0524381
ASAP2	0.0577399		APBB1IP	0.0718371		CAPZB	0.0523802
MID1	0.0577313		LIG4	0.0717386		CTSZ	0.0523707
ILF2	0.0576111		SLC9A6	0.0715059		MBP	0.0523057
AHSA1	0.057435		RETSAT	0.0714626		MYCBP2	0.0522995
LAMC1	0.0572735		WNK1	0.0714372		SDE2	0.052118
MARCKSL1	0.0572701		PSMD2	0.0714286		ANKIB1	0.0520652
NUDCD2	0.0571327		RCC1	0.0713479		CCT5	0.0518853
GTF3C4	0.0570946		SUGT1	0.0712407		MED14	0.0515909
CLIC6	0.0570796		TARS2	0.0709613		FLNC	0.0514329
EPRS	0.0568355		TNFAIP2	0.0709187		ALCAM	0.0514015
TIMM22	0.0565481		GET4	0.0707938		MTCH1	0.0513169
CCDC6	0.0564651		IREB2	0.0707615		MEF2D	0.051204
RPTOR	0.0564276		RARS	0.0707436		RPL3	0.051068
HDLBP	0.0563758		PSMG1	0.0706876		PXK	0.0510515
AKAP10	0.0562016		PGRMC1	0.0706552		SSRP1	0.0508585
UBQLN2	0.0561921		CSNK2A2	0.0706158		ABCD4	0.0508427
PAK1IP1	0.0560862		IQSEC1	0.0706151		GNE	0.0505775
SHROOM3	0.0560066		PSMD11	0.0705395		EPS15	0.0505308
EIF2B5	0.0558926		FAM21C	0.0703386		AAK1	0.0505196
GMPS	0.0558723		SMYD5	0.0700792		PLCB3	0.0503546
LETM1	0.0558453		STT3B	0.0700286		HEXB	0.0502536
FKBP2	0.0557661		DHX15	0.0699587		VPS29	0.0500244
APMAP	0.0557642		MRPS7	0.0699371		MEX3D	0.0500143
KIAA1524	0.0556879		EHMT2	0.0698284		WDR5	0.0500024
TNFRSF10B	0.055466		GPS1	0.0697578		HSPA9	0.0499805
PARP10	0.0554352		ALDH18A1	0.0696894		ARFGAP2	0.0498797
ZFPL1	0.0554113		ELP3	0.0694577		KTN1	0.0498209
ASH2L	0.0552295		PRMT3	0.0694316		PEPD	0.0497265
TTI2	0.0551389		ARFGEF2	0.0694119		PSMC2	0.0497084
SLC5A6	0.0550154		SLC9A3R2	0.0693579		DNPEP	0.0496372
LPCAT4	0.0549234		TLE3	0.0692701		ROMO1	0.0495234
ACSL4	0.0548124		KIAA1467	0.0692126		EEF1B2	0.0491225
CHRAC1	0.0545282		HAUS8	0.0690014		MAN2B1	0.0490281
CYB5R1	0.0543474		TRIM33	0.0689767		LIMA1	0.0489588
IMPDH1	0.0542011		XYLB	0.0688972		TRNT1	0.0487274
B3GALTL	0.0541331		LAP3	0.0682538		PDLIM2	0.0486955
CPSF7	0.0540199		WDR77	0.0682157		SF1	0.048653
POLR1B	0.0539853		HN1L	0.0682039		NSDHL	0.0486088
ISG20	0.0539246		MVD	0.0681677		SEC23A	0.0485382
EIF3E	0.0534484		ADPRHL2	0.0681556		CISD2	0.0484711
HNRNPUL1	0.0534296		ABCD4	0.0679783		PDK3	0.0482356
VPS4A	0.0533724		EHBP1	0.0678158		MRPS2	0.0481609
TOR1AIP1	0.0532691		NUDT21	0.0675653		GTF2F1	0.0479628
RAB23	0.0530834		M6PR	0.067557		RUNX1	0.0478997
UBTF	0.0530052		QDPR	0.0674051		HSPA4	0.0478973
CIZ1	0.0529159		SGPL1	0.0672582		REPS2	0.0476524
OXR1	0.052893		TFG	0.0672493		ISOC1	0.0473385
POLR1A	0.052797		AJUBA	0.0672299		DNAJC10	0.0472275
SNRPA	0.0526473		ZBTB7A	0.0670595		BUD31	0.0472018
CYC1	0.0525331		TFCP2	0.0670376		NELFE	0.047157
RNF31	0.0523237		RIPK1	0.0668882		BAK1	0.0471093
UNG	0.0523205		TRIP11	0.0668631		CALM2;CALM3;CALM1	0.0470479
MAP2K2	0.0523106		UROD	0.0668284		RDH11	0.0469042
TKT	0.0521774		IARS	0.0666691		ATAD3A	0.0465959
ASCC2	0.0521679		SNX8	0.0664552		MAP4	0.0465403
IPO4	0.0519787		BTF3	0.0664444		IARS	0.0463769
TLE3	0.0519622		CWC27	0.0664008		NDUFB4	0.0463142
UBAP2L	0.0514663		NDUFA11	0.0663074		SPTLC1	0.0462071
CDK1;CDC2	0.0512266		PPP2CA	0.0660133		GLUD1;GLUD2	0.0462068
UBE2Z	0.0511265		SDSL	0.0659399		GFM2	0.0458508
PLA2G15	0.051123		RANGAP1	0.0659389		SAFB2	0.0457624
PGM3	0.0509586		PLRG1	0.0657841		SLC35A4	0.0457073
GPN3	0.0509513		GOLIM4	0.0656325		AKT1	0.0455837
SMURF2	0.0509297		CD2BP2	0.0656058		CUL5	0.045414
RUFY1	0.0509078		EXOC6B	0.0653632		FDXR	0.0453558
ATP6V1B2	0.050821		PURB	0.0652841		TRIM2	0.0452833
IDH3B	0.0506449		MIF4GD	0.0652113		HUWE1	0.0452636
PITPNB	0.0506283		HNRNPA2B1	0.0651503		CYC1	0.0450207
SWAP70	0.0502558		PDIA4	0.065093		LRRFIP2	0.0447254
CAST	0.05006		TP53RK	0.0650155		VCP	0.044658
FABP5	0.049922		FAHD1	0.0649872		ZBTB7A	0.04439
EGLN1	0.04988		POLR2E	0.0649837		PEF1	0.0443576
PSMC5	0.0498753		ACOT8	0.0649821		ZC3H4	0.0443468
TSC2	0.049688		YARS	0.064971		EIF1AX;EIF1AY	0.0443274
PRMT1	0.0496798		VPS51	0.0649462		TCP1	0.0438894
SNX30	0.0495847		RUVBL2	0.0645447		TSSC1	0.043793
RNASEH2A	0.049408		SPECC1	0.0643059		TST	0.0437435
ALDH4A1	0.0493663		SCCPDH	0.0642789		CROCC	0.0436649
MRRF	0.0492856		PRMT5	0.0642328		ACSL5	0.0433416
NDUFS2	0.0491196		DCBLD2	0.0641753		MRPL39	0.0430158
EEF1G	0.0490468		PANX1	0.0641572		CCNA2	0.0429644
PURA	0.048934		LDHB	0.0641108		VKORC1L1	0.0429227
ELP2	0.0486997		RBM34	0.0640755		FAH	0.0429128
HBS1L	0.0485144		ABHD11	0.0639035		CAP2	0.0423819
TRIP12	0.0483055		UBA6	0.0638905		CAPZA1	0.0423692
MORC2	0.048124		SRPK1	0.0638218		HIF1AN	0.0423401
VBP1	0.0480003		ASL	0.0637897		LIG4	0.0423044
FIBP	0.0478121		SRA1	0.063756		ADRM1	0.042304
DDX17	0.0477778		SCAMP3	0.0635525		PRTFDC1	0.0422211
SLC25A6	0.047672		IVD	0.0634995		SMARCB1	0.0421297
NHP2	0.047569		FAM208A	0.0632216		CSNK2B;CSNK2B-LY6G5B-1181;CSNK2B-LY6G5B--991	0.0421028
CCT7	0.0473846		TRIO	0.0624456		ACAT1	0.0420895
LRSAM1	0.0465873		SCRN3	0.062425		KIAA1429	0.0420186
[truncated: 9,240 more rows]
[truncated: 58 more columns]

[truncated: 7 more sheets: Table 10, Table 11, Table 12, Table13, Table 14, Table 15, Table16]
